# Supplementary material for: Discovery of putative capsaicin biosynthetic genes by RNA-Seq and digital gene expression analysis of pepper
Source: Sci Rep. 2016 Oct 19;6:34121. doi: 10.1038/srep34121 (PMC5069471; doi:10.1038/srep34121)
Supplement: Supplementary Dataset S1 [file srep34121-s2.xls]

## Sheet: title page
Discovery of putative capsaicin biosynthetic genes by RNA-Seq and digital gene expression analysis of pepper
Zi-Xin Zhang1,2,3,4, Shu-Niu Zhao2,3, Gao-Feng Liu4, Zu-Mei Huang2,3, Zhen-Mu Cao1, Shan-Han Cheng1,2,3*, Shi-Sen Lin2,3
1.Key Laboratory of Protection and Development Utilization of Tropical Crop Germplasm Resources（Hainan University）, Ministry of Education
2.Tropical Crops Genetic Resources Institute, Chinese Academy of Tropical Agricultural Sciences/Key Laboratory of Crop Gene Resources and Germplasm Enhancement in Southern China, Ministry of Agriculture, Danzhou 571737, China
3.College of Horticulture and Landscape, Hainan University, Haikou 570228, China
4.College of Horticulture, Nanjing Agricultural University, Nanjing 210095, China
*Corresponding author:
Shan-Han Cheng, Professor, 165597641@qq.com，13138939608，
College of Horticulture and Landscape, Hainan University, Haikou 570228，China
NO.58 Renmin road, Haikou 570228，Hainan Province, China

## Sheet: 10DAP-VS-20DAP
Pathway	DEGs with pathway annotation (590)	All genes with pathway annotation (19298)	Pvalue	Qvalue	Pathway ID
Systemic lupus erythematosus	24 (4.07%)	67 (0.35%)	7.98916e-20	1.99729e-17	ko05322
Photosynthesis - antenna proteins	15 (2.54%)	27 (0.14%)	1.98136e-16	2.4767e-14	ko00196
Biosynthesis of secondary metabolites	164 (27.8%)	2920 (15.13%)	8.06608e-16	6.72174e-14	ko01110
Alcoholism	27 (4.58%)	165 (0.86%)	9.84868e-13	6.15542e-11	ko05034
Metabolic pathways	238 (40.34%)	5845 (30.29%)	8.78586e-08	4.39293e-06	ko01100
Protein processing in endoplasmic reticulum	34 (5.76%)	452 (2.34%)	1.44798e-06	6.03325e-05	ko04141
Phenylpropanoid biosynthesis	37 (6.27%)	531 (2.75%)	3.05242e-06	0.000109015	ko00940
Flavonoid biosynthesis	30 (5.08%)	393 (2.04%)	4.48996e-06	0.000140311	ko00941
Biosynthesis of unsaturated fatty acids	11 (1.86%)	69 (0.36%)	7.25617e-06	0.00020156	ko01040
Cutin, suberine and wax biosynthesis	19 (3.22%)	197 (1.02%)	1.04596e-05	0.000261489	ko00073
Peroxisome	15 (2.54%)	152 (0.79%)	6.73465e-05	0.0015306	ko04146
Microbial metabolism in diverse environments	75 (12.71%)	1587 (8.22%)	0.000100772	0.00178797	ko01120
Antigen processing and presentation	14 (2.37%)	141 (0.73%)	0.000109342	0.00178797	ko04612
Prostate cancer	15 (2.54%)	159 (0.82%)	0.000112376	0.00178797	ko05215
Valine, leucine and isoleucine degradation	11 (1.86%)	92 (0.48%)	0.000113475	0.00178797	ko00280
Pentose phosphate pathway	17 (2.88%)	196 (1.02%)	0.00011443	0.00178797	ko00030
Cysteine and methionine metabolism	17 (2.88%)	199 (1.03%)	0.000137686	0.00192462	ko00270
Progesterone-mediated oocyte maturation	15 (2.54%)	162 (0.84%)	0.000138573	0.00192462	ko04914
beta-Alanine metabolism	9 (1.53%)	65 (0.34%)	0.000152528	0.00200695	ko00410
Phenylalanine metabolism	17 (2.88%)	204 (1.06%)	0.000185695	0.00226941	ko00360
Starch and sucrose metabolism	29 (4.92%)	458 (2.37%)	0.00019063	0.00226941	ko00500
Gap junction	10 (1.69%)	88 (0.46%)	0.000350381	0.0039816	ko04540
Prion diseases	11 (1.86%)	105 (0.54%)	0.000368157	0.00400171	ko05020
Glutathione metabolism	14 (2.37%)	163 (0.84%)	0.000495226	0.00515861	ko00480
Stilbenoid, diarylheptanoid and gingerol biosynthesis	27 (4.58%)	456 (2.36%)	0.000875796	0.00875796	ko00945
Pathogenic Escherichia coli infection	12 (2.03%)	136 (0.7%)	0.000966579	0.00929402	ko05130
Photosynthesis	22 (3.73%)	347 (1.8%)	0.00107797	0.00998124	ko00195
Sulfur metabolism	8 (1.36%)	70 (0.36%)	0.00129768	0.0115864	ko00920
alpha-Linolenic acid metabolism	11 (1.86%)	129 (0.67%)	0.00204093	0.0172919	ko00592
Phagosome	14 (2.37%)	189 (0.98%)	0.00207503	0.0172919	ko04145
Fatty acid biosynthesis	10 (1.69%)	113 (0.59%)	0.00244676	0.0197319	ko00061
Shigellosis	10 (1.69%)	117 (0.61%)	0.00315523	0.0246502	ko05131
Ascorbate and aldarate metabolism	10 (1.69%)	120 (0.62%)	0.00378676	0.0286876	ko00053
Glycolysis / Gluconeogenesis	15 (2.54%)	229 (1.19%)	0.00472493	0.0347421	ko00010

## Sheet: 20DAP-VS-30DAP
Pathway	DEGs with pathway annotation (517)	All genes with pathway annotation (19298)	Pvalue	Qvalue	Pathway ID
Photosynthesis - antenna proteins	18 (3.48%)	27 (0.14%)	1.41549e-22	3.015e-20	ko00196
Systemic lupus erythematosus	22 (4.26%)	67 (0.35%)	1.48339e-18	1.57982e-16	ko05322
Alcoholism	25 (4.84%)	165 (0.86%)	2.25248e-12	1.59926e-10	ko05034
Biosynthesis of secondary metabolites	129 (24.95%)	2920 (15.13%)	2.49793e-09	1.33015e-07	ko01110
Protein processing in endoplasmic reticulum	36 (6.96%)	452 (2.34%)	6.3412e-09	2.70135e-07	ko04141
Starch and sucrose metabolism	34 (6.58%)	458 (2.37%)	9.35883e-08	3.32239e-06	ko00500
Metabolic pathways	208 (40.23%)	5845 (30.29%)	7.06213e-07	2.1489e-05	ko01100
Antigen processing and presentation	16 (3.09%)	141 (0.73%)	1.23462e-06	3.28717e-05	ko04612
Microbial metabolism in diverse environments	74 (14.31%)	1587 (8.22%)	1.8401e-06	4.35491e-05	ko01120
Pentose phosphate pathway	18 (3.48%)	196 (1.02%)	5.86435e-06	0.000124911	ko00030
Alanine, aspartate and glutamate metabolism	17 (3.29%)	198 (1.03%)	2.55212e-05	0.000494182	ko00250
Other glycan degradation	15 (2.9%)	172 (0.89%)	6.3173e-05	0.00112132	ko00511
Glutathione metabolism	13 (2.51%)	163 (0.84%)	0.000459342	0.00752614	ko00480
Pentose and glucuronate interconversions	18 (3.48%)	279 (1.45%)	0.000560948	0.00853443	ko00040
Legionellosis	10 (1.93%)	111 (0.58%)	0.000801449	0.0113806	ko05134
Amino sugar and nucleotide sugar metabolism	18 (3.48%)	292 (1.51%)	0.000950206	0.0126496	ko00520
Glycolysis / Gluconeogenesis	15 (2.9%)	229 (1.19%)	0.00135611	0.0169913	ko00010
Pyruvate metabolism	14 (2.71%)	209 (1.08%)	0.00156996	0.0185778	ko00620
Phagosome	13 (2.51%)	189 (0.98%)	0.00180204	0.0202018	ko04145
Carotenoid biosynthesis	12 (2.32%)	172 (0.89%)	0.00236803	0.0251142	ko00906
Gap junction	8 (1.55%)	88 (0.46%)	0.00247604	0.0251142	ko04540
Drug metabolism - cytochrome P450	10 (1.93%)	130 (0.67%)	0.00264371	0.0255959	ko00982
Metabolism of xenobiotics by cytochrome P450	10 (1.93%)	132 (0.68%)	0.00295422	0.0273586	ko00980
Prostate cancer	11 (2.13%)	159 (0.82%)	0.00377405	0.0334947	ko05215
Lysosome	17 (3.29%)	308 (1.6%)	0.00410454	0.0349706	ko04142
Fatty acid elongation	5 (0.97%)	41 (0.21%)	0.00457833	0.0375071	ko00062

## Sheet: 30DAP-VS-40DAP
Pathway	DEGs with pathway annotation (420)	All genes with pathway annotation (19298)	Pvalue	Qvalue	Pathway ID
Protein processing in endoplasmic reticulum	30 (7.14%)	452 (2.34%)	6.91186e-08	1.71414e-05	ko04141
Biosynthesis of secondary metabolites	101 (24.05%)	2920 (15.13%)	8.58845e-07	0.000106497	ko01110
Valine, leucine and isoleucine degradation	11 (2.62%)	92 (0.48%)	5.03129e-06	0.00041592	ko00280
beta-Alanine metabolism	9 (2.14%)	65 (0.34%)	1.09362e-05	0.000678042	ko00410
Pyruvate metabolism	15 (3.57%)	209 (1.08%)	5.65504e-05	0.0028049	ko00620
Glycolysis / Gluconeogenesis	15 (3.57%)	229 (1.19%)	0.000157345	0.00650361	ko00010
Metabolic pathways	158 (37.62%)	5845 (30.29%)	0.000696102	0.0246619	ko01100
Starch and sucrose metabolism	21 (5%)	458 (2.37%)	0.00115457	0.0357917	ko00500
Cysteine and methionine metabolism	12 (2.86%)	199 (1.03%)	0.00143508	0.0395443	ko00270
Propanoate metabolism	9 (2.14%)	125 (0.65%)	0.00166687	0.0399009	ko00640
Phenylalanine metabolism	12 (2.86%)	204 (1.06%)	0.0017698	0.0399009	ko00360
alpha-Linolenic acid metabolism	9 (2.14%)	129 (0.67%)	0.00207113	0.0423096	ko00592
Chloroalkane and chloroalkene degradation	8 (1.9%)	106 (0.55%)	0.00221784	0.0423096	ko00625
Atrazine degradation	2 (0.48%)	4 (0.02%)	0.00275416	0.0487879	ko00791
Shigellosis	8 (1.9%)	117 (0.61%)	0.00408318	0.0644654	ko05131
Sulfur metabolism	6 (1.43%)	70 (0.36%)	0.00415906	0.0644654	ko00920

## Sheet: 40DAP-VS-50DAP
Pathway	DEGs with pathway annotation (833)	All genes with pathway annotation (19298)	Pvalue	Qvalue	Pathway ID
Biosynthesis of secondary metabolites	209 (25.09%)	2920 (15.13%)	1.30127e-14	3.42234e-12	ko01110
Microbial metabolism in diverse environments	123 (14.77%)	1587 (8.22%)	9.28308e-11	1.22073e-08	ko01120
Glycolysis / Gluconeogenesis	31 (3.72%)	229 (1.19%)	1.70013e-08	1.49045e-06	ko00010
Biosynthesis of unsaturated fatty acids	15 (1.8%)	69 (0.36%)	1.90256e-07	1.25094e-05	ko01040
Pyruvate metabolism	25 (3%)	209 (1.08%)	4.08343e-06	0.000210715	ko00620
Butanoate metabolism	13 (1.56%)	67 (0.35%)	4.80719e-06	0.000210715	ko00650
Phenylpropanoid biosynthesis	46 (5.52%)	531 (2.75%)	6.02587e-06	0.000226401	ko00940
Phenylalanine metabolism	24 (2.88%)	204 (1.06%)	8.42562e-06	0.000276992	ko00360
Photosynthesis - antenna proteins	8 (0.96%)	27 (0.14%)	1.24444e-05	0.000363652	ko00196
beta-Alanine metabolism	12 (1.44%)	65 (0.34%)	1.88889e-05	0.000496779	ko00410
Metabolic pathways	305 (36.61%)	5845 (30.29%)	3.71761e-05	0.000843069	ko01100
Valine, leucine and isoleucine degradation	14 (1.68%)	92 (0.48%)	3.8467e-05	0.000843069	ko00280
Cysteine and methionine metabolism	21 (2.52%)	199 (1.03%)	0.000147735	0.00298879	ko00270
Protein processing in endoplasmic reticulum	36 (4.32%)	452 (2.34%)	0.000320422	0.00565522	ko04141
Propanoate metabolism	15 (1.8%)	125 (0.65%)	0.000322541	0.00565522	ko00640
Fatty acid biosynthesis	14 (1.68%)	113 (0.59%)	0.000363086	0.00596822	ko00061
Bisphenol degradation	25 (3%)	287 (1.49%)	0.000717978	0.0109439	ko00363
Flavone and flavonol biosynthesis	22 (2.64%)	240 (1.24%)	0.000749014	0.0109439	ko00944
Limonene and pinene degradation	54 (6.48%)	814 (4.22%)	0.00115935	0.0160478	ko00903
Diterpenoid biosynthesis	21 (2.52%)	236 (1.22%)	0.0014209	0.0173963	ko00904
Stilbenoid, diarylheptanoid and gingerol biosynthesis	34 (4.08%)	456 (2.36%)	0.00145389	0.0173963	ko00945
Mineral absorption	9 (1.08%)	63 (0.33%)	0.00145521	0.0173963	ko04978
GABAergic synapse	9 (1.08%)	64 (0.33%)	0.00162974	0.0186358	ko04727
Flavonoid biosynthesis	30 (3.6%)	393 (2.04%)	0.0018902	0.0207134	ko00941
Aminobenzoate degradation	53 (6.36%)	818 (4.24%)	0.0021322	0.0224307	ko00627
Cutin, suberine and wax biosynthesis	18 (2.16%)	197 (1.02%)	0.00225911	0.0228518	ko00073
Type II diabetes mellitus	8 (0.96%)	55 (0.29%)	0.00234797	0.022871	ko04930
Citrate cycle (TCA cycle)	13 (1.56%)	124 (0.64%)	0.00272703	0.0256146	ko00020
Methane metabolism	13 (1.56%)	131 (0.68%)	0.00438829	0.0397972	ko00680
