# Supplementary material for: Discovery of putative capsaicin biosynthetic genes by RNA-Seq and digital gene expression analysis of pepper
Source: Sci Rep. 2016 Oct 19;6:34121. doi: 10.1038/srep34121 (PMC5069471; doi:10.1038/srep34121)
Supplement: Supplementary Dataset S2 [file srep34121-s3.xls]

## Sheet: 筛选差异基因
Gene	log2Ratio(10DAP-vs-20DAP)	log2Ratio(20DAP-vs-30DAP)	log2Ratio(30DAP-vs-40DAP)	log2Ratio(10DAP-vs-50DAP)	KEGG Orthology	GO Component	GO Function	GO Process	Blast nr
CA07g11520	-0.409671	-1.91389	6.05516	0.031112	K11228|1|3e-42|170|ota:Ot13g01170|mitogen-activated protein kinase kinase kinase [EC:2.7.11.1];K13414|2|3e-37|154|ath:AT4G08500|mitogen-activated protein kinase kinase kinase 1, plant [EC:2.7.11.25]	-	GO:0004672//protein kinase activity;GO:0000166//nucleotide binding	-	gi|460396584|ref|XP_004243851.1|/1.16353e-143/PREDICTED: mitogen-activated protein kinase kinase kinase A-like [Solanum lycopersicum]
CA09g06540	-0.73918	0.585923	-2.60737	-1.05959	K13065|1|7e-10|63.2|vvi:100265530|shikimate O-hydroxycinnamoyltransferase [EC:2.3.1.133]	-	GO:0016747//transferase activity, transferring acyl groups other than amino-acyl groups	-	gi|460401664|ref|XP_004246337.1|/1.29652e-76/PREDICTED: BAHD acyltransferase DCR-like [Solanum lycopersicum]
CA03g22810	-0.945269	-0.335908	2.74653	0.908968	K08241|1|7e-52|202|rcu:RCOM_1595240|jasmonate O-methyltransferase [EC:2.1.1.141]	-	-	-	gi|460416004|ref|XP_004253343.1|/4.2164e-141/PREDICTED: probable S-adenosylmethionine-dependent methyltransferase At5g38780-like [Solanum lycopersicum]
CA09g14240	0.705932	1.63359	-3.91355	-2.25964	K14638|1|7e-115|412|ppp:PHYPADRAFT_189464|solute carrier family 15 (peptide/histidine transporter), member 3/4	GO:0044464//cell part	-	GO:0015833//peptide transport	gi|460412291|ref|XP_004251535.1|/0/PREDICTED: nitrate transporter 1.3-like [Solanum lycopersicum]
CA00g25030	1.32337	-2.31705	6.33839	0.103012	K14638|1|6e-129|459|smo:SELMODRAFT_135536|solute carrier family 15 (peptide/histidine transporter), member 3/4	GO:0016020//membrane	GO:0015103//inorganic anion transmembrane transporter activity	GO:0010035//response to inorganic substance;GO:0042126//nitrate metabolic process;GO:0015833//peptide transport;GO:0015698//inorganic anion transport	gi|460400713|ref|XP_004245877.1|/0/PREDICTED: nitrate transporter 1.5-like [Solanum lycopersicum]
CA05g14000	-0.445611	-1.5287	4.21178	1.47668	K13258|1|6e-64|242|gmx:547489|2-hydroxyisoflavanone dehydratase [EC:4.2.1.105];K14493|2|3e-16|84.0|ppp:PHYPADRAFT_118478|gibberellin receptor GID1 [EC:3.-.-.-]	-	-	-	gi|460388718|ref|XP_004240012.1|/8.71756e-133/PREDICTED: probable carboxylesterase 13-like [Solanum lycopersicum]
CA02g05330	1.7961	1.13009	-4.33217	-2.41542	K09338|1|4e-56|215|aly:ARALYDRAFT_490960|homeobox-leucine zipper protein	GO:0043231//intracellular membrane-bounded organelle	GO:0001071//nucleic acid binding transcription factor activity;GO:0003677//DNA binding	GO:0009725//response to hormone stimulus;GO:0006355//regulation of transcription, DNA-dependent	gi|460375428|ref|XP_004233508.1|/7.96101e-82/PREDICTED: homeobox-leucine zipper protein ATHB-21-like [Solanum lycopersicum]
CA05g14220		0	0	0
CA05g03530	-0.561401	2.55036	-4.23565	-1.62791	K13993|1|2e-53|206|gmx:100500319|HSP20 family protein	GO:0043231//intracellular membrane-bounded organelle	-	GO:0006950//response to stress	gi|226938127|gb|ACO06861.2|/1.40443e-100/endoplasmic reticulum sHSP protein [Capsicum annuum var. annuum]
CA09g16570	0.649971	0.543448	-10.306	0	K12309|1|0.0|1077|aly:ARALYDRAFT_485655|beta-galactosidase [EC:3.2.1.23];K01190|3|1e-68|259|cme:CMP078C|beta-galactosidase [EC:3.2.1.23]	-	GO:0030246//carbohydrate binding;GO:0015925;GO:0043167//ion binding	GO:0044238//primary metabolic process	gi|54111247|dbj|BAC10578.2|/0/beta-galactosidase [Capsicum annuum]
CA08g01520	0.972435	-1.35616	3.30428	1.19399	K08241|1|9e-27|117|vvi:100260930|jasmonate O-methyltransferase [EC:2.1.1.141]	-	-	-	gi|460364921|ref|XP_004228356.1|/1.65087e-76/PREDICTED: probable S-adenosylmethionine-dependent methyltransferase At5g38100-like [Solanum lycopersicum]
CA07g11510	-0.940619	-0.746602	5.21265	0.20405	K11228|1|5e-42|169|ota:Ot13g01170|mitogen-activated protein kinase kinase kinase [EC:2.7.11.1];K13414|2|1e-37|155|ath:AT4G08500|mitogen-activated protein kinase kinase kinase 1, plant [EC:2.7.11.25]	-	GO:0004672//protein kinase activity;GO:0000166//nucleotide binding	-	gi|460396586|ref|XP_004243852.1|/7.07867e-144/PREDICTED: mitogen-activated protein kinase kinase kinase A-like [Solanum lycopersicum]
CA00g75340	2.70319	1.52348	-10.82	0	K11818|1|6e-120|429|ath:AT4G31500|cytochrome P450, family 83, subfamily B, polypeptide 1 [EC:1.14.-.-];K00517|3|5e-116|416|ath:AT3G26320|[EC:1.14.-.-]	-	GO:0016491//oxidoreductase activity;GO:0005506//iron ion binding	-	gi|460404876|ref|XP_004247905.1|/0/PREDICTED: cytochrome P450 83B1-like [Solanum lycopersicum]
CA10g16820	-1.33545	1.29214	-3.16345	1.94008	-	-	-	-	gi|460408012|ref|XP_004249442.1|/0/PREDICTED: uncharacterized protein LOC101258710 [Solanum lycopersicum]
CA00g40900	7.61368	3.40955	-3.83689	0.544444	K06892|1|1e-75|281|pop:POPTR_550478|;K05277|3|3e-51|200|mtr:MTR_5g011250|leucoanthocyanidin dioxygenase [EC:1.14.11.19]	-	GO:0016706//oxidoreductase activity, acting on paired donors, with incorporation or reduction of molecular oxygen, 2-oxoglutarate as one donor, and incorporation of one atom each of oxygen into both donors	GO:0009058//biosynthetic process	gi|460402186|ref|XP_004246595.1|/0/PREDICTED: feruloyl CoA ortho-hydroxylase 1-like [Solanum lycopersicum]
CA00g07290	1.34986	0.745129	-2.61074	-0.751152	-	-	-	-	gi|460365665|ref|XP_004228721.1|/4.19183e-87/PREDICTED: protein PLANT CADMIUM RESISTANCE 2-like [Solanum lycopersicum]
CA01g33690	0.886879	0.892534	-2.42227	-0.422901	-	-	-	GO:0010876//lipid localization	gi|255566767|ref|XP_002524367.1|/9.74638e-38/conserved hypothetical protein [Ricinus communis]
CA08g11580		0	0	0
CA00g64080	-1.29332	0.707458	-3.07283	-3.95974	-	-	-	-	gi|40287538|gb|AAR83883.1|/2.5687e-26/U-Lim protein [Capsicum annuum]
CA01g24780	1.06557	0.619675	-2.22116	0.527931	-	-	-	-	gi|460367144|ref|XP_004229435.1|/2.91916e-174/PREDICTED: basic 7S globulin-like [Solanum lycopersicum]
CA11g17020	0.627415	1.72131	-3.28093	-1.65003	-	GO:0031225//anchored to membrane;GO:0043231//intracellular membrane-bounded organelle	GO:0043167//ion binding;GO:0008422//beta-glucosidase activity	GO:0044238//primary metabolic process	gi|460411313|ref|XP_004251057.1|/0/PREDICTED: glucan endo-1,3-beta-glucosidase 14-like [Solanum lycopersicum]
CA06g23470		0	0	0
CA02g26070	1.67246	2.56741	-9.8143	4.23852	-	-	-	-	gi|357483123|ref|XP_003611848.1|/3.33262e-09/hypothetical protein MTR_5g018540 [Medicago truncatula]
CA09g00860	-0.663767	1.88819	-10.5708	0	-	-	-	-	gi|460402068|ref|XP_004246536.1|/0/PREDICTED: uncharacterized protein LOC101260854 [Solanum lycopersicum]
CA03g04540	0.871207	0.981021	-2.39971	-0.494406	K13457|1|2e-10|63.5|pop:POPTR_755797|disease resistance protein RPM1	-	-	-	gi|410129760|dbj|BAM64838.1|/8.02218e-12/hypothetical protein [Beta vulgaris]
CA02g22970	-0.370151	0.554065	-3.7328	1.18677	K09338|1|5e-53|205|aly:ARALYDRAFT_490960|homeobox-leucine zipper protein	-	-	GO:0009725//response to hormone stimulus;GO:0006351//transcription, DNA-dependent	gi|460373143|ref|XP_004232382.1|/2.29578e-86/PREDICTED: homeobox-leucine zipper protein ATHB-40-like [Solanum lycopersicum]
CA03g06680	0.870482	1.32847	-2.77317	-9.35939	K01537|1|0.0|767|aly:ARALYDRAFT_898774|Ca2+-transporting ATPase [EC:3.6.3.8]	-	GO:0022857//transmembrane transporter activity;GO:0016787//hydrolase activity	-	gi|460404415|ref|XP_004247678.1|/0/PREDICTED: putative calcium-transporting ATPase 13, plasma membrane-type-like [Solanum lycopersicum]
CA02g07540	5.93199	1.37745	-6.47975	1.61613	K14487|1|0.0|1020|vvi:100250868|auxin responsive GH3 gene family	-	-	-	[
CA00g43140	1.26593	1.45867	-2.71923	-1.22512	K05283|1|1e-13|74.7|aly:ARALYDRAFT_354960|phosphatidylinositol glycan, class W [EC:2.3.-.-];K11982|2|2e-10|64.3|vvi:100262515|E3 ubiquitin-protein ligase RNF115/126 [EC:6.3.2.19];K15692|3|1e-09|61.6|gmx:100793048|E3 ubiquitin-protein ligase RNF13 [EC:6.3.2.19]	-	-	-	gi|460410044|ref|XP_004250441.1|/8.12023e-82/PREDICTED: RING-H2 finger protein ATL78-like [Solanum lycopersicum]
CA01g20240	0.334974	2.13246	-11.92	0	K00924|1|2e-25|115|ath:AT5G22850|[EC:2.7.1.-]	-	GO:0008233//peptidase activity	GO:0019538//protein metabolic process	gi|460387153|ref|XP_004239252.1|/0/PREDICTED: aspartic proteinase nepenthesin-1-like [Solanum lycopersicum]
CA02g19570	0.690934	0.818684	-2.99284	-3.34868	K06685|1|1e-17|90.9|ath:AT4G19050|maintenance of ploidy protein MOB1 (MPS1 binder 1)	-	-	-	gi|460375946|ref|XP_004233763.1|/0/PREDICTED: TMV resistance protein N-like [Solanum lycopersicum]
CA11g09950	0.030554	-1.7221	3.84193	1.42393	K01179|1|3e-148|523|osa:4335944|endoglucanase [EC:3.2.1.4]	GO:0016020//membrane;GO:0005618//cell wall	GO:0004553//hydrolase activity, hydrolyzing O-glycosyl compounds	GO:0044238//primary metabolic process	gi|73918031|gb|AAZ93631.1|/0/endo-beta-1,4-glucanase [Nicotiana tabacum]
CA02g03320		0	0	0
CA07g21470		0	0	0
CA00g75170	0.198923	2.58152	-3.41695	0.215933	K01183|1|1e-13|72.8|gmx:547572|chitinase [EC:3.2.1.14]	-	GO:0004553//hydrolase activity, hydrolyzing O-glycosyl compounds;GO:0030247//polysaccharide binding	GO:0006026	gi|460394553|ref|XP_004242866.1|/1.77595e-18/PREDICTED: endochitinase-like [Solanum lycopersicum]
		0	0	0
CA03g20610		0	0	0
CA08g05800	0.767775	-2.19288	-3.74731	-2.34583	-	-	-	-	gi|460399388|ref|XP_004245223.1|/3.31379e-33/PREDICTED: non-specific lipid-transfer protein-like [Solanum lycopersicum]
CA08g01060	0.463312	3.07995	-14.8527	0	-	-	-	GO:0006950//response to stress	gi|18202534|sp|Q43413.1|DEF1_CAPAN/6.69693e-26/RecName: Full=Defensin J1-1; Flags: Precursor
CA02g08260	-0.053837	-14.6418	12.1298	-2.55181	-	-	-	-	gi|224120618|ref|XP_002330910.1|/3.03406e-10/predicted protein [Populus trichocarpa]
CA00g95240	-0.906358	-2.43142	-10.0886	0	K07025|1|3e-129|459|gmx:100796466|putative hydrolase of the HAD superfamily	-	GO:0003824//catalytic activity	-	gi|460401831|ref|XP_004246419.1|/4.81731e-156/PREDICTED: uncharacterized protein LOC101251913 [Solanum lycopersicum]
CA02g00610	1.00332	2.3773	-14.0141	0	K14493|1|9e-39|159|ppp:PHYPADRAFT_118478|gibberellin receptor GID1 [EC:3.-.-.-]	-	GO:0003824//catalytic activity	-	gi|42557349|dbj|BAD11070.1|/0/HSR203J like protein [Capsicum chinense]

## Sheet: 139个已知的候选基因
CM1	Chorismate mutase	CA02g27850	840	73.4404	71.9461	94.9033	78.9828	25.7574	gi|193290680|gb|ACF17648.1|/3.78569e-131/putative chorismate mutase 1 [Capsicum annuum]
PAT	Prephenate aminotransferase	CA12g09590	981	58.3033	64.8356	72.3941	69.2091	35.5053	gi|350540010|ref|NP_001234609.1|/1.1138e-127/prephenate aminotransferase [Solanum lycopersicum]
ADT	Arogenate dehydratase	CA11g14180	843	26.5644	19.8087	19.333	20.9113	18.8668	gi|460411761|ref|XP_004251274.1|/1.34876e-144/PREDICTED: arogenate dehydratase/prephenate dehydratase 2, chloroplastic-like [Solanum lycopersicum]
ADT	Arogenate dehydratase	CA02g18350	912	15.0802	5.20101	1.04064	1.5479	0.807615	gi|460373809|ref|XP_004232706.1|/3.39346e-160/PREDICTED: arogenate dehydratase/prephenate dehydratase 1, chloroplastic-like [Solanum lycopersicum]
ADT	Arogenate dehydratase	CA06g23200	1278	125.851	111.064	116.744	#VALUE!	184.511	gi|193290658|gb|ACF17637.1|/0/putative arogenate dehydratase [Capsicum annuum]
PAL	Phe ammonia-lyase	CA00g95510	2103	22.2926	41.3364	97.3536	80.3389	8.48321	gi|193290718|gb|ACF17667.1|/0/putative phenylalanine ammonia-lyase [Capsicum annuum]
PAL	Phe ammonia-lyase	CA05g20790	2151	13.847	27.9995	56.5535	71.2249	10.2604	gi|460388001|ref|XP_004239660.1|/0/PREDICTED: phenylalanine ammonia-lyase-like [Solanum lycopersicum]
PAL	Phe ammonia-lyase	CA09g02420	999	0.0829776	#VALUE!	0.181885	#VALUE!	#VALUE!	gi|3513758|gb|AAC33966.1|/0/phenylalanine ammonia-lyase [Capsicum chinense]
PAL	Phe ammonia-lyase	CA10g12380	2139	159.496	142.959	220.704	#VALUE!	56.7878	gi|3123241|sp|P35513.2|PAL2_TOBAC/0/RecName: Full=Phenylalanine ammonia-lyase
PAL	Phe ammonia-lyase	CA09g02410	2163	79.4914	125.338	#VALUE!	#VALUE!	28.4805	gi|193290718|gb|ACF17667.1|/0/putative phenylalanine ammonia-lyase [Capsicum annuum]
GS2	Gln synthetase	CA01g24340	1299	37.8395	39.0607	8.9078	5.36783	0.517686	gi|193290696|gb|ACF17656.1|/0/putative glutamine synthase 2 [Capsicum annuum]
NADH-GOGAT	NADH-dependent Glu synthase	CA02g10690	297	#VALUE!	0.159691	0.122359	#VALUE!	#VALUE!	gi|460378389|ref|XP_004234955.1|/6.07988e-32/PREDICTED: glutamate synthase 1 [NADH], chloroplastic-like [Solanum lycopersicum]
NADH-GOGAT	NADH-dependent Glu synthase	CA03g19580	6630	22.6612	65.4962	106.114	124.895	43.4464	gi|460378389|ref|XP_004234955.1|/0/PREDICTED: glutamate synthase 1 [NADH], chloroplastic-like [Solanum lycopersicum]
C4H	Cinnamate 4-hydroxylase	CA06g25930	1518	71.7461	88.0099	134.741	#VALUE!	32.9826	gi|193506912|gb|ACF19421.1|/0/candidate cinnamic acid 4-hydroxylase [Capsicum annuum]
C4H	Cinnamate 4-hydroxylase	CA06g25940	1518	37.8748	57.3007	108.009	144.37	23.5581	gi|193506912|gb|ACF19421.1|/0/candidate cinnamic acid 4-hydroxylase [Capsicum annuum]
4CL	4-Coumaroyl-CoA ligase	CA03g30500	1629	125.629	69.8351	80.1237	71.9952	29.7849	gi|193290648|gb|ACF17632.1|/0/putative 4-coumarate-CoA ligase 2 [Capsicum annuum]
HCT	Hydroxycinnamoyl transferase	CA03g30250	1308	60.9511	60.0797	121.787	112.971	71.7638	gi|193290698|gb|ACF17657.1|/0/putative hydroxycinnamoyl transferase [Capsicum annuum]
C3H	p-Coumaroyl shikimate/quinate 3-hydroxylase	CA08g09680	1491	206.209	169.234	175.13	193.715	84.9585	gi|193290672|gb|ACF17644.1|/0/putative p-coumarate 3-hydroxylase [Capsicum annuum]
CPR	Cytochrome P450 reductase	CA04g12460	693	4.06638	5.64356	11.421	5.11286	3.35553	gi|193290682|gb|ACF17649.1|/5.61429e-105/putative cytochrome reductase [Capsicum annuum]
CPR	Cytochrome P450 reductase	CA04g16280	2061	163.891	250.794	273.421	#VALUE!	529.731	gi|193290682|gb|ACF17649.1|/0/putative cytochrome reductase [Capsicum annuum]
CCoAOMT	Caffeoyl-CoA 3-O-methyltransferase	CA00g52190	744	49.2194	#VALUE!	#VALUE!	#VALUE!	99.5651	gi|193290676|gb|ACF17646.1|/1.23562e-140/putative caffeoyl-CoA 3-O-methyltransferase [Capsicum annuum]
CCoAOMT	Caffeoyl-CoA 3-O-methyltransferase	CA02g14450	729	21.4371	#VALUE!	#VALUE!	361.916	190.033	gi|30580349|sp|Q8H9B6.1|CAMT_SOLTU/4.27235e-138/RecName: Full=Caffeoyl-CoA O-methyltransferase; AltName: Full=Trans-caffeoyl-CoA 3-O-methyltransferase; Short=CCoAMT; Short=CCoAOMT
CCoAOMT	Caffeoyl-CoA 3-O-methyltransferase	CA02g14470	729	1.39435	34.5096	59.3379	77.5309	44.7789	gi|30580349|sp|Q8H9B6.1|CAMT_SOLTU/6.82092e-136/RecName: Full=Caffeoyl-CoA O-methyltransferase; AltName: Full=Trans-caffeoyl-CoA 3-O-methyltransferase; Short=CCoAMT; Short=CCoAOMT
CCoAOMT	Caffeoyl-CoA 3-O-methyltransferase	CA02g14460	729	0.251062	13.3502	13.7598	17.8795	6.16314	gi|30580349|sp|Q8H9B6.1|CAMT_SOLTU/3.06177e-136/RecName: Full=Caffeoyl-CoA O-methyltransferase; AltName: Full=Trans-caffeoyl-CoA 3-O-methyltransferase; Short=CCoAMT; Short=CCoAOMT
CCoAOMT	Caffeoyl-CoA 3-O-methyltransferase	CA00g18340	354	#VALUE!	#VALUE!	0.124378	#VALUE!	0.104032	gi|30580349|sp|Q8H9B6.1|CAMT_SOLTU/3.33803e-43/RecName: Full=Caffeoyl-CoA O-methyltransferase; AltName: Full=Trans-caffeoyl-CoA 3-O-methyltransferase; Short=CCoAMT; Short=CCoAOMT
SAMSyn	S-Adenosylmethionine synthetase	CA09g01970	1173	2137.95	#VALUE!	833.248	#VALUE!	483.602	gi|193290730|gb|ACF17673.1|/0/putative S-adenosylmethionine synthetase [Capsicum annuum]
SAMSyn	S-Adenosylmethionine synthetase	CA10g15500	1173	306.693	#VALUE!	319.09	#VALUE!	107.385	gi|193290730|gb|ACF17673.1|/0/putative S-adenosylmethionine synthetase [Capsicum annuum]
CCR	Cinnamoyl-CoA reductase	CA04g23420	966	190.553	199.877	220.232	#VALUE!	#VALUE!	gi|460385539|ref|XP_004238461.1|/1.08121e-143/PREDICTED: cinnamoyl-CoA reductase 1-like [Solanum lycopersicum]
CCR	Cinnamoyl-CoA reductase	CA03g32090	1005	23.8447	34.4417	87.7649	#VALUE!	22.3293	gi|193290678|gb|ACF17647.1|/0/putative cinnamoyl-CoA reductase [Capsicum annuum]
CCR	Cinnamoyl-CoA reductase	CA08g13650	912	19.9411	10.9532	14.1222	17.4252	161.177	gi|460369085|ref|XP_004230394.1|/7.3393e-147/PREDICTED: cinnamoyl-CoA reductase 1-like [Solanum lycopersicum]
CCR	Cinnamoyl-CoA reductase	CA03g32100	819	18.5718	16.5453	23.608	25.1727	4.86598	gi|193290678|gb|ACF17647.1|/1.78674e-146/putative cinnamoyl-CoA reductase [Capsicum annuum]
CCR	Cinnamoyl-CoA reductase	CA00g69270	999	10.9448	53.499	64.3358	64.2506	26.1416	gi|350538717|ref|NP_001234612.1|/3.75645e-179/cinnamoyl-CoA reductase [Solanum lycopersicum]
CCR	Cinnamoyl-CoA reductase	CA02g29680	801	4.25124	8.9903	11.8556	16.5487	10.5678	gi|460372979|ref|XP_004232300.1|/2.95308e-114/PREDICTED: cinnamoyl-CoA reductase 1-like [Solanum lycopersicum]
CCR	Cinnamoyl-CoA reductase	CA01g16660	1014	1.35778	1.42066	1.18891	0.274821	0.0726376	gi|193290678|gb|ACF17647.1|/6.60738e-155/putative cinnamoyl-CoA reductase [Capsicum annuum]
CAD	Cinnamyl alcohol dehydrogenase	CA08g04910	174	#VALUE!	0.272576	#VALUE!	0.272779	#VALUE!	gi|460371508|ref|XP_004231578.1|/3.39732e-14/PREDICTED: probable cinnamyl alcohol dehydrogenase 6-like [Solanum lycopersicum]
CAD	Cinnamyl alcohol dehydrogenase	CA08g04950	618	#VALUE!	0.0767446	#VALUE!	#VALUE!	#VALUE!	gi|460398553|ref|XP_004244822.1|/3.00237e-101/PREDICTED: probable cinnamyl alcohol dehydrogenase 6-like [Solanum lycopersicum]
CAD	Cinnamyl alcohol dehydrogenase	CA00g51870	1074	110.528	#VALUE!	371.739	358.6	507.901	gi|193290674|gb|ACF17645.1|/0/putative cinnamyl alcohol dehydrogenase [Capsicum annuum]
CAD	Cinnamyl alcohol dehydrogenase	CA06g10220	849	121.97	53.8314	51.5158	24.8883	5.20328	gi|60265616|gb|AAX15955.1|/1.61715e-137/cinnamyl alcohol dehydrogenase 1 [Nicotiana tabacum]
CAD	Cinnamyl alcohol dehydrogenase	CA02g03280	1086	57.6349	42.7199	2.56897	0.993956	0.30814	gi|460371508|ref|XP_004231578.1|/0/PREDICTED: probable cinnamyl alcohol dehydrogenase 6-like [Solanum lycopersicum]
CAD	Cinnamyl alcohol dehydrogenase	CA12g14850	1068	42.7479	44.7627	56.1068	67.8294	34.9357	gi|460414521|ref|XP_004252617.1|/1.73804e-177/PREDICTED: probable cinnamyl alcohol dehydrogenase 1-like [Solanum lycopersicum]
CAD	Cinnamyl alcohol dehydrogenase	CA00g84360	804	21.0707	24.3443	38.3538	17.4459	7.96073	gi|224144875|ref|XP_002336182.1|/4.92421e-101/cinnamyl alcohol dehydrogenase-like protein [Populus trichocarpa]
CAD	Cinnamyl alcohol dehydrogenase	CA02g00320	1083	1.4774	15.1858	150.976	95.5247	1.406	gi|460374831|ref|XP_004233212.1|/0/PREDICTED: probable cinnamyl alcohol dehydrogenase 6-like [Solanum lycopersicum]
pAMT	Putative aminotransferase	CA12g10090	1407	27.7657	19.6576	21.841	21.9016	30.8852	gi|193290720|gb|ACF17668.1|/0/putative aminotransferase [Capsicum annuum]
pAMT	Putative aminotransferase	CA03g08530	1395	17.1855	#VALUE!	#VALUE!	#VALUE!	11.343	gi|303306207|gb|ADM13673.1|/0/putative aminotransferase [Capsicum annuum]
TD	Thr deaminase1	CA00g84990	1536	258.192	#VALUE!	22.5801	10.2965	0.786319	gi|12539611|gb|AAG59585.1|AF229927_1/1.37096e-179/threonine deaminase [Nicotiana attenuata]
ALS	Acetolactate synthase	CA04g12110	1962	325.011	500.936	433.1	532.825	#VALUE!	gi|193290662|gb|ACF17639.1|/0/putative acetolactate synthase [Capsicum annuum]
AHRI	Acetohydroxyacid reductoisomerase	CA07g14810	1593	552.906	638.256	730.201	998.186	#VALUE!	gi|193290660|gb|ACF17638.1|/0/putative ketol-acid reductoisomerase [Capsicum annuum]
DHAD	Dihydroxyacid dehydratase	CA05g17070	1836	9.57304	10.2237	8.35908	8.24935	10.0231	gi|460389135|ref|XP_004240214.1|/0/PREDICTED: dihydroxy-acid dehydratase-like [Solanum lycopersicum]
IPMS	Isopropylmalate synthase	CA01g29060	1842	0.95619	1.17789	0.821805	2.20738	10.7408	gi|7387848|sp|O04973.1|LEU1A_SOLPN/0/RecName: Full=2-isopropylmalate synthase A; AltName: Full=Alpha-IPM synthase A; AltName: Full=Alpha-isopropylmalate synthase A
IPMS	Isopropylmalate synthase	CA06g08090	1809	67.0477	54.4311	47.0284	52.2042	44.2367	gi|193290704|gb|ACF17660.1|/0/putative isopropylmalate synthase [Capsicum annuum]
IPMDH	Isopropylmalate dehydrogenase	CA02g23730	789	95.7111	97.5921	91.3088	94.2839	93.5916	gi|266463|sp|P29696.1|LEU3_SOLTU/1.86879e-137/RecName: Full=3-isopropylmalate dehydrogenase, chloroplastic; Short=3-IPM-DH; Short=IMDH; AltName: Full=Beta-IPM dehydrogenase; Flags: Precursor
IPMDH	Isopropylmalate dehydrogenase	CA02g23740	204	177.163	184.266	167.883	159.374	157.64	gi|460400595|ref|XP_004245819.1|/1.09816e-28/PREDICTED: 3-isopropylmalate dehydrogenase, chloroplastic-like [Solanum lycopersicum]
IPMDH	Isopropylmalate dehydrogenase	CA11g00650	1212	59.2106	48.24	41.3458	45.4014	29.1064	gi|193290700|gb|ACF17658.1|/0/putative 3-isopropylmalate dehydrogenase large subunit [Capsicum annuum]
BCAT	Branched-chain amino acid aminotransferase	CA04g16630	222	21.0323	34.263	55.3587	23.3979	16.1462	gi|255537932|ref|XP_002510031.1|/2.40754e-20/branched-chain amino acid aminotransferase, putative [Ricinus communis]
BCAT	Branched-chain amino acid aminotransferase	CA04g16660	1137	3.87703	#VALUE!	#VALUE!	#VALUE!	87.7483	gi|14280354|gb|AAK57535.1|/0/branched-chain amino acid aminotransferase [Capsicum annuum]
BCAT	Branched-chain amino acid aminotransferase	CA12g15820	1050	0.321261	#VALUE!	#VALUE!	#VALUE!	0.0477789	gi|14280354|gb|AAK57535.1|/6.3321e-116/branched-chain amino acid aminotransferase [Capsicum annuum]
BCKDH E1a	a-Ketoacid decarboxylase E1a	CA06g10910	1023	12.5193	#VALUE!	694.899	#VALUE!	25.8325	gi|193290664|gb|ACF17640.1|/0/putative branched-chain alpha-keto acid dehydrogenase E1 alpha subunit [Capsicum annuum]
BCKDH E1b	a-Ketoacid decarboxylase E1b	CA01g17970	504	89.5703	123.045	133.261	155.062	126.285	gi|193290666|gb|ACF17641.1|/1.75949e-59/putative branched-chain alpha-keto acid dehydrogenase E1 beta subunit [Capsicum annuum]
BCKDH E2	Dihydrolipoamide transacylase	CA01g18360	1518	19.3614	34.7626	49.0557	#VALUE!	#VALUE!	gi|193290668|gb|ACF17642.1|/0/putative branched-chain alpha-keto acid dehydrogenase E2 subunit [Capsicum annuum]
BCKDH E3	Dihydrolipoamide dehydrogenase	CA12g21080	1152	161.546	151.098	139.741	184.913	102.093	gi|193290670|gb|ACF17643.1|/0/putative branched-chain alpha-keto acid dehydrogenase E3 subunit [Capsicum annuum]
PDH E1a	Pyruvate dehydrogenase E1a	CA07g07490	1296	131.926	207.894	#VALUE!	#VALUE!	112.486	gi|193290722|gb|ACF17669.1|/0/putative pyruvate dehydrogenase E1 alpha subunit [Capsicum annuum]
PDH E1a	Pyruvate dehydrogenase E1a	CA05g08380	1215	51.9003	70.8286	83.863	85.5	95.8258	gi|460382702|ref|XP_004237076.1|/0/PREDICTED: pyruvate dehydrogenase E1 component subunit alpha, mitochondrial-like [Solanum lycopersicum]
PDH E1a	Pyruvate dehydrogenase E1a	CA09g17310	1332	2.09836	8.95973	0.568745	0.698898	#VALUE!	gi|460412657|ref|XP_004251714.1|/0/PREDICTED: pyruvate dehydrogenase E1 component subunit alpha-like [Solanum lycopersicum]
PDH E1b	Pyruvate dehydrogenase E1b	CA05g07180	1119	125.511	224.688	#VALUE!	#VALUE!	60.5126	gi|193290724|gb|ACF17670.1|/0/putative pyruvate dehydrogenase E1 beta subunit [Capsicum annuum]
PDH E1b	Pyruvate dehydrogenase E1b	CA03g22370	1152	130.539	169.488	189.718	218.63	141.134	gi|460379226|ref|XP_004235365.1|/1.33941e-178/PREDICTED: pyruvate dehydrogenase E1 component subunit beta, mitochondrial-like [Solanum lycopersicum]
PDH E1b	Pyruvate dehydrogenase E1b	CA08g03630	987	70.3169	138.834	195.553	#VALUE!	53.6946	gi|460398525|ref|XP_004244808.1|/2.47123e-175/PREDICTED: pyruvate dehydrogenase E1 component subunit beta-like [Solanum lycopersicum]
PDH E1b	Pyruvate dehydrogenase E1b	CA06g21080	1101	53.1072	48.0422	33.629	28.2603	33.1179	gi|460391698|ref|XP_004241456.1|/0/PREDICTED: pyruvate dehydrogenase E1 component subunit beta, mitochondrial-like [Solanum lycopersicum]
PDH E1b	Pyruvate dehydrogenase E1b	CA11g14500	1059	0.899014	6.01565	26.9666	68.7529	208.68	gi|460387267|ref|XP_004239302.1|/0/PREDICTED: pyruvate dehydrogenase E1 component subunit beta, mitochondrial-like [Solanum lycopersicum]
PDH E2	Dihydrolipoamide acetyltransferase	CA04g11620	1239	69.0698	#VALUE!	#VALUE!	#VALUE!	111.081	gi|193290726|gb|ACF17671.1|/1.15191e-146/putative pyruvate dehydrogenase E2 subunit [Capsicum annuum]
PDH E3	Dihydrolipoamide dehydrogenase	CA00g80920	1761	56.558	#VALUE!	#VALUE!	#VALUE!	42.9671	gi|193290728|gb|ACF17672.1|/0/putative pyruvate dehydrogenase E3 subunit [Capsicum annuum]
α-CT	a-Carboxyltransferase	CA09g06200	2274	67.2364	181.185	#VALUE!	#VALUE!	81.5417	gi|193290650|gb|ACF17633.1|/0/putative acetyl co-enzyme A carboxylase carboxyltransferase alpha subunit [Capsicum annuum]
BC	Biotin carboxylase	CA08g00580	1503	111.816	201.702	#VALUE!	#VALUE!	58.2913	gi|193290652|gb|ACF17634.1|/0/putative acetyl co-enzyme A carboxylase biotin carboxylase subunit [Capsicum annuum]
BCCP	Biotin carboxyl carrier protein	CA00g87420	873	105.816	132.067	169.225	212.017	108.707	gi|193290654|gb|ACF17635.1|/3.93893e-78/putative biotin carboxyl carrier protein 2 [Capsicum annuum]
BCCP	Biotin carboxyl carrier protein	CA06g18470	789	45.2061	121.458	163.979	#VALUE!	21.2945	gi|460391987|ref|XP_004241599.1|/2.09029e-96/PREDICTED: biotin carboxyl carrier protein of acetyl-CoA carboxylase 2, chloroplastic-like [Solanum lycopersicum]
β-CT	b-Carboxyltransferase	CA02g01350	783	#VALUE!	0.0605724	0.430217	0.340283	0.22221	gi|221271898|sp|Q8S8W7.2|ACCD_ATRBE/2.34133e-116/RecName: Full=Acetyl-coenzyme A carboxylase carboxyl transferase subunit beta, chloroplastic; Short=ACCase subunit beta; Short=Acetyl-CoA carboxylase carboxyltransferase subunit beta
β-CT	b-Carboxyltransferase	CA04g12500	621	#VALUE!	0.0567425	#VALUE!	0.143017	0.0593032	gi|221271898|sp|Q8S8W7.2|ACCD_ATRBE/1.41069e-98/RecName: Full=Acetyl-coenzyme A carboxylase carboxyl transferase subunit beta, chloroplastic; Short=ACCase subunit beta; Short=Acetyl-CoA carboxylase carboxyltransferase subunit beta
β-CT	b-Carboxyltransferase	CA00g79900	903	0.0458996	0.0390223	0.169492	0.340855	0.111114	gi|221271898|sp|Q8S8W7.2|ACCD_ATRBE/5.74494e-128/RecName: Full=Acetyl-coenzyme A carboxylase carboxyl transferase subunit beta, chloroplastic; Short=ACCase subunit beta; Short=Acetyl-CoA carboxylase carboxyltransferase subunit beta
MCAT	Malonyl-CoA:ACP transacylase	CA00g33160	927	95.0794	#VALUE!	#VALUE!	#VALUE!	84.8715	gi|193290714|gb|ACF17665.1|/5.4058e-145/putative acyl-carrier-protein S-malonyltransferase/ transferase [Capsicum annuum]
MCAT	Malonyl-CoA:ACP transacylase	CA00g33150	288	34.6035	109.648	233.922	#VALUE!	33.6703	gi|193290714|gb|ACF17665.1|/3.86403e-18/putative acyl-carrier-protein S-malonyltransferase/ transferase [Capsicum annuum]
KasI	Ketoacyl-ACP synthase I	CA02g11910	1413	119.07	97.0718	92.5851	127.768	65.2747	gi|460374614|ref|XP_004233105.1|/0/PREDICTED: 3-oxoacyl-[acyl-carrier-protein] synthase I, chloroplastic-like [Solanum lycopersicum]
KasI	Ketoacyl-ACP synthase I	CA01g00840	1290	30.1065	#VALUE!	#VALUE!	#VALUE!	15.7925	gi|3599489|gb|AAC78479.1|/0/3-oxoacyl-[acyl-carrier-protein] synthase [Capsicum chinense]
KasI	Ketoacyl-ACP synthase I	CA06g02660	447	13.9893	10.3537	9.36371	9.969	9.54352	gi|460395869|ref|XP_004243502.1|/8.67216e-42/PREDICTED: 3-oxoacyl-[acyl-carrier-protein] synthase, mitochondrial-like [Solanum lycopersicum]
KasI	Ketoacyl-ACP synthase I	CA07g11150	276	7.16955	9.07914	12.7039	16.5168	13.8572	gi|460395869|ref|XP_004243502.1|/7.15115e-12/PREDICTED: 3-oxoacyl-[acyl-carrier-protein] synthase, mitochondrial-like [Solanum lycopersicum]
KasII	Ketoacyl-ACP synthase II	CA07g05890	1230	28.0512	31.3341	18.4719	19.6846	8.65781	gi|460396248|ref|XP_004243689.1|/0/PREDICTED: 3-oxoacyl-[acyl-carrier-protein] synthase II, chloroplastic-like [Solanum lycopersicum]
KasII	Ketoacyl-ACP synthase II	CA03g35350	1311	21.0033	51.1828	88.8732	109.847	44.1113	gi|460379626|ref|XP_004235562.1|/0/PREDICTED: 3-oxoacyl-[acyl-carrier-protein] synthase II, chloroplastic-like [Solanum lycopersicum]
KasII	Ketoacyl-ACP synthase II	CA03g12190	573	12.3655	10.463	8.45233	5.06914	1.30214	gi|460379626|ref|XP_004235562.1|/1.00155e-73/PREDICTED: 3-oxoacyl-[acyl-carrier-protein] synthase II, chloroplastic-like [Solanum lycopersicum]
KasII	Ketoacyl-ACP synthase II	CA09g14750	1296	1.39006	1.00381	0.872507	2.83466	2.69576	gi|460412637|ref|XP_004251704.1|/0/PREDICTED: 3-oxoacyl-[acyl-carrier-protein] synthase II, chloroplastic-like [Solanum lycopersicum]
KasIII	Ketoacyl-ACP synthase III	CA01g28560	1032	2.1262	#VALUE!	#VALUE!	#VALUE!	1.36478	gi|193290708|gb|ACF17662.1|/0/putative 3-oxoacyl-(acyl-carrier-protein) synthase III [Capsicum annuum]
KasIII	Ketoacyl-ACP synthase III	CA10g11450	741	0.175556	0.14266	0.531934	0.35957	0.0677029	gi|193290708|gb|ACF17662.1|/7.80366e-87/putative 3-oxoacyl-(acyl-carrier-protein) synthase III [Capsicum annuum]
KasIII	Ketoacyl-ACP synthase III	CA10g11480	513	#VALUE!	0.0686883	#VALUE!	0.253731	#VALUE!	gi|460397896|ref|XP_004244501.1|/2.72404e-47/PREDICTED: 3-oxoacyl-[acyl-carrier-protein] synthase 3 A, chloroplastic-like [Solanum lycopersicum]
KR	Ketoacyl-ACP reductase	CA08g14900	747	40.4974	53.8527	49.9698	59.6158	30.6024	gi|460369135|ref|XP_004230419.1|/6.86564e-123/PREDICTED: 3-oxoacyl-[acyl-carrier-protein] reductase FabG-like [Solanum lycopersicum]
KR	Ketoacyl-ACP reductase	CA10g21800	828	86.1284	#VALUE!	117.861	#VALUE!	0.420266	gi|460407377|ref|XP_004249129.1|/6.97376e-122/PREDICTED: 3-oxoacyl-[acyl-carrier-protein] reductase FabG-like [Solanum lycopersicum]
KR	Ketoacyl-ACP reductase	CA01g24640	924	#VALUE!	0.0513292	0.0393297	0.0513675	0.608217	gi|460407377|ref|XP_004249129.1|/5.05572e-127/PREDICTED: 3-oxoacyl-[acyl-carrier-protein] reductase FabG-like [Solanum lycopersicum]
DH	Hydroxyacyl-ACP dehydratase	CA08g15600	657	212.775	#VALUE!	#VALUE!	#VALUE!	118.834	gi|193290688|gb|ACF17652.1|/8.06194e-119/DH putative beta-hydroxyacyl-ACP dehydratase [Capsicum annuum]
ENRa	Enoyl-ACP reductase	CA10g20920	1179	55.7531	161.949	170.867	#VALUE!	5.08733	gi|193290684|gb|ACF17650.1|/0/putative enoyl-acyl-carrier-protein reductase [Capsicum annuum]
ENRa	Enoyl-ACP reductase	CA01g27690	1197	43.4052	24.13	10.8871	10.8826	9.80849	gi|193290686|gb|ACF17651.1|/0/putative enoyl-acyl-carrier-protein reductase [Capsicum annuum]
ACLd	Acyl carrier protein	CA01g27220	369	169.208	142.632	130.492	137.22	60.8075	gi|460367697|ref|XP_004229707.1|/4.88388e-61/PREDICTED: acyl carrier protein 1, mitochondrial-like [Solanum lycopersicum]
ACLd	Acyl carrier protein	CA05g00980	420	148.088	112.345	110.948	116.23	66.0373	gi|460381803|ref|XP_004236631.1|/1.48982e-25/PREDICTED: acyl carrier protein 2, mitochondrial-like [Solanum lycopersicum]
ACLd	Acyl carrier protein	CA06g11050	366	171.887	#VALUE!	#VALUE!	#VALUE!	49.6544	gi|460390907|ref|XP_004241066.1|/4.16851e-44/PREDICTED: acyl carrier protein 1, chloroplastic-like [Solanum lycopersicum]
ACLd	Acyl carrier protein	CA12g01130	402	14.467	11.8496	11.0151	9.8882	5.46857	gi|460409670|ref|XP_004250261.1|/3.71517e-61/PREDICTED: acyl carrier protein 3, mitochondrial-like [Solanum lycopersicum]
ACLd	Acyl carrier protein	CA03g31150	354	9.09883	5.22183	0.702826	2.01117	0.812617	gi|350536815|ref|NP_001234522.1|/7.19461e-49/acyl carrier protein [Solanum lycopersicum]
ACS	Acyl-CoA synthetase	CA01g01120	1824	74.5467	105.529	204.218	179.064	68.0543	gi|193290710|gb|ACF17663.1|/0/putative long-chain acyl-CoA synthetase [Capsicum annuum]
ACS	Acyl-CoA synthetase 9	CA04g10340	2127	44.392	46.3966	51.2594	55.7588	20.2021	gi|460409939|ref|XP_004250394.1|/0/PREDICTED: long chain acyl-CoA synthetase 9, chloroplastic-like [Solanum lycopersicum]
ACS	Acyl-CoA synthetase	CA07g08100	2184	41.4871	60.7577	97.8449	123.049	86.7623	gi|193290712|gb|ACF17664.1|/0/putative long-chain acyl-CoA synthetase [Capsicum annuum]
ACS	Acyl-CoA synthetase	CA03g18160	1572	67.6255	139.928	281.136	#VALUE!	1805.18	gi|16797908|gb|AAL29212.1|AF354454_1/0/putative acyl-CoA synthetase [Capsicum annuum]
ACS	Acyl-CoA synthetase 7	CA08g12160	1971	39.0308	32.2289	26.6245	42.6252	80.128	gi|460368696|ref|XP_004230201.1|/0/PREDICTED: long chain acyl-CoA synthetase 7, peroxisomal-like [Solanum lycopersicum]
ACS	Acyl-CoA synthetase 8	CA00g74260	2166	30.8737	30.093	27.0003	20.9312	5.09197	gi|460396041|ref|XP_004243588.1|/0/PREDICTED: long chain acyl-CoA synthetase 8-like [Solanum lycopersicum]
ACS	Acyl-CoA synthetase 2	CA08g18140	2046	22.4971	44.2153	9.66049	7.2503	3.36428	gi|460370002|ref|XP_004230844.1|/0/PREDICTED: long chain acyl-CoA synthetase 2-like [Solanum lycopersicum]
ACS	Acyl-CoA synthetase 1	CA01g22440	1983	16.3069	7.75285	1.69343	3.1052	1.34842	gi|460367024|ref|XP_004229375.1|/0/PREDICTED: long chain acyl-CoA synthetase 1-like [Solanum lycopersicum]
ACS	Acyl-CoA synthetase 4	CA08g08360	1983	0.250194	1.12075	1.4647	0.555221	0.833822	gi|460370753|ref|XP_004231214.1|/0/PREDICTED: long chain acyl-CoA synthetase 4-like [Solanum lycopersicum]
ACS	Acyl-CoA synthetase 2	CA08g18150	762	0.636018	0.83588	0.823602	0.769632	0.228334	gi|460370002|ref|XP_004230844.1|/1.43784e-123/PREDICTED: long chain acyl-CoA synthetase 2-like [Solanum lycopersicum]
ACS	Acyl-CoA synthetase 4	CA01g34500	2046	0.0230656	0.0576258	0.0355236	0.170646	0.0359993	gi|460398163|ref|XP_004244632.1|/0/PREDICTED: long chain acyl-CoA synthetase 4-like [Solanum lycopersicum]
FatB	Acyl-ACP thioesterase	CA09g15720	1266	144.91	105.244	106.215	105.825	152.54	gi|193290692|gb|ACF17654.1|/0/putative acyl-ACP thioesterase B [Capsicum annuum]
FatA	Acyl-ACP thioesterase	CA06g26640	1116	60.2172	#VALUE!	#VALUE!	#VALUE!	123.927	gi|296245406|gb|ADH03021.1|/0/acyl-ACP thioesterase [Capsicum annuum]
AT	Acyltransferase 3	CA02g31200	2022	10.9874	15.8921	25.0245	29.5695	16.5853	gi|460371857|ref|XP_004231751.1|/0/PREDICTED: acyltransferase-like protein At3g26840, chloroplastic-like [Solanum lycopersicum]
AT	Acyltransferase 3	CA02g19260	1323	9.12427	#VALUE!	#VALUE!	#VALUE!	7.38924	gi|283766073|gb|ADB28437.1|/0/acyltransferase [Capsicum annuum]
AT	acyltransferase 1	CA11g05940	1368	12.1707	#VALUE!	#VALUE!	#VALUE!	7.55465	gi|27085288|gb|AAN85435.1|/0/acyltransferase 1 [Capsicum chinense]
AT	acyltransferase 2	CA01g32810	444	8.11033	4.78284	7.54117	11.8043	2.44263	gi|27085290|gb|AAN85436.1|/8.35449e-69/acyltransferase 2 [Capsicum chinense]
AT	acyltransferase 2	CA01g32940	903	0.720304	0.286657	0.620695	0.886786	42.1605	gi|27085290|gb|AAN85436.1|/3.3602e-136/acyltransferase 2 [Capsicum chinense]
AT	acyltransferase 2	CA01g32950	618	1.96353	#VALUE!	#VALUE!	385.224	30.6703	gi|27085290|gb|AAN85436.1|/2.23177e-88/acyltransferase 2 [Capsicum chinense]
AT	acyltransferase 2	CA01g32880	1434	0.206329	7.65816	24.685	39.5721	4.39586	gi|27085290|gb|AAN85436.1|/0/acyltransferase 2 [Capsicum chinense]
AT	acyltransferase 2	CA01g32860	1344	0.158468	4.63601	15.0859	22.5992	1.43395	gi|27085290|gb|AAN85436.1|/0/acyltransferase 2 [Capsicum chinense]
AT	acyltransferase 2	CA01g32960	741	0.846768	51.4247	105.419	152.203	15.1852	gi|27085290|gb|AAN85436.1|/8.60797e-94/acyltransferase 2 [Capsicum chinense]
AT	acyltransferase 1	CA03g34400	1347	0.127345	0.0523194	#VALUE!	#VALUE!	#VALUE!	gi|27085288|gb|AAN85435.1|/8.06476e-149/acyltransferase 1 [Capsicum chinense]
AT	acyltransferase	CA02g19270	1299	#VALUE!	16.327	61.4179	76.467	0.538226	gi|55824321|gb|AAV66308.1|/0/acyltransferase [Capsicum frutescens]
AT	acyltransferase 2	CA01g32820	900	#VALUE!	#VALUE!	#VALUE!	#VALUE!	#VALUE!	gi|27085290|gb|AAN85436.1|/2.24116e-132/acyltransferase 2 [Capsicum chinense]
AT	acyltransferase 2	CA01g09180	660	#VALUE!	#VALUE!	#VALUE!	0.134566	#VALUE!	gi|27085290|gb|AAN85436.1|/1.40851e-70/acyltransferase 2 [Capsicum chinense]
AT	acyltransferase 2	CA00g98730	924	#VALUE!	#VALUE!	0.0393297	#VALUE!	#VALUE!	gi|27085290|gb|AAN85436.1|/1.04445e-156/acyltransferase 2 [Capsicum chinense]
AT	acyltransferase 1	CA05g20230	360	#VALUE!	#VALUE!	0.100946	#VALUE!	#VALUE!	gi|27085288|gb|AAN85435.1|/5.66086e-49/acyltransferase 1 [Capsicum chinense]
AT	acyltransferase 2	CA01g32920	906	#VALUE!	#VALUE!	0.0401111	#VALUE!	#VALUE!	gi|27085290|gb|AAN85436.1|/9.74114e-168/acyltransferase 2 [Capsicum chinense]
AT	acyltransferase 1	CA05g20240	1368	#VALUE!	#VALUE!	0.0321855	0.099618	#VALUE!	gi|27085288|gb|AAN85435.1|/0/acyltransferase 1 [Capsicum chinense]
AT	acyltransferase 2	CA01g32970	594	#VALUE!	7.56479	6.09098	3.20163	#VALUE!	gi|27085290|gb|AAN85436.1|/4.16117e-81/acyltransferase 2 [Capsicum chinense]
AT	acyltransferase	CA02g19280	405	0.102339	#VALUE!	#VALUE!	#VALUE!	#VALUE!	gi|226320276|gb|ACO48256.1|/1.28104e-37/acyltransferase [Petunia axillaris subsp. parodii]
AT	acyltransferase	CA02g19300	747	#VALUE!	0.174155	0.38919	0.174249	#VALUE!	gi|55824321|gb|AAV66308.1|/1.0331e-94/acyltransferase [Capsicum frutescens]
AT	acyltransferase-like	CA12g22900	1341	73.8263	124.363	177.986	135.389	66.7616	gi|307746706|dbj|BAJ21223.1|/0/acyltransferase-like [Solanum melongena]
	actin 内参	CA04g06670	AT3G12110
	ubi-3	CA05g11660	AT5G53300

## Sheet: Sheet5
		GeneID	Length	10DAP-1_RPKM	10DAP-2_RPKM		20DAP-1_RPKM	20DAP-2_RPKM		30DAP-1_RPKM	30DAP-2_RPKM		40DAP-1_RPKM	40DAP-2_RPKM		50DAP-1_RPKM	50DAP-2_RPKM		Blast nr
CM1	Chorismate mutase	CA02g27850	840	76.519	70.3618	73.4404	90.1135	53.7786	71.9461	85.5436	104.263	94.9033	111.2	46.7651	78.9828	26.8756	24.6392	25.7574	gi|193290680|gb|ACF17648.1|/3.78569e-131/putative chorismate mutase 1 [Capsicum annuum]
PAT	Prephenate aminotransferase	CA12g09590	981	52.7245	63.8821	58.3033	71.5532	58.1179	64.8356	70.1065	74.6816	72.3941	81.767	56.6511	69.2091	35.7976	35.213	35.5053	gi|350540010|ref|NP_001234609.1|/1.1138e-127/prephenate aminotransferase [Solanum lycopersicum]
ADT	Arogenate dehydratase	CA11g14180	843	26.0873	27.0416	26.5644	16.8784	22.739	19.8087	20.4741	18.1919	19.333	20.0439	21.7788	20.9113	18.6865	19.0471	18.8668	gi|460411761|ref|XP_004251274.1|/1.34876e-144/PREDICTED: arogenate dehydratase/prephenate dehydratase 2, chloroplastic-like [Solanum lycopersicum]
ADT	Arogenate dehydratase	CA02g18350	912	14.7993	15.361	15.0802	2.2882	8.11381	5.20101	0.965565	1.11572	1.04064	2.91443	0.181361	1.5479		1.61523	0.807615	gi|460373809|ref|XP_004232706.1|/3.39346e-160/PREDICTED: arogenate dehydratase/prephenate dehydratase 1, chloroplastic-like [Solanum lycopersicum]
ADT	Arogenate dehydratase	CA06g23200	1278	112.7	139.001	125.851	147.629	74.4998	111.064	112.865	120.624	116.744			0	170.131	198.89	184.511	gi|193290658|gb|ACF17637.1|/0/putative arogenate dehydratase [Capsicum annuum]
PAL	Phe ammonia-lyase	CA00g95510	2103	18.4909	26.0943	22.2926	63.1023	19.5706	41.3364	51.2111	143.496	97.3536	130.948	29.7297	80.3389	4.0077	12.9587	8.48321	gi|193290718|gb|ACF17667.1|/0/putative phenylalanine ammonia-lyase [Capsicum annuum]
PAL	Phe ammonia-lyase	CA05g20790	2151	11.277	16.4171	13.847	37.8808	18.1182	27.9995	62.1862	50.9208	56.5535	110.462	31.9883	71.2249	2.61218	17.9086	10.2604	gi|460388001|ref|XP_004239660.1|/0/PREDICTED: phenylalanine ammonia-lyase-like [Solanum lycopersicum]
PAL	Phe ammonia-lyase	CA09g02420	999		0.165955	0.0829776			0		0.36377	0.181885		0.165566	0.0827832			0	gi|3513758|gb|AAC33966.1|/0/phenylalanine ammonia-lyase [Capsicum chinense]
PAL	Phe ammonia-lyase	CA10g12380	2139	150.645	168.347	159.496	193.172	92.7466	142.959	183.2	258.207	220.704			0	18.9507	94.6249	56.7878	gi|3123241|sp|P35513.2|PAL2_TOBAC/0/RecName: Full=Phenylalanine ammonia-lyase
PAL	Phe ammonia-lyase	CA09g02410	2163	76.6248	82.3581	79.4914	176.162	74.5144	125.338			0			0	19.9465	37.0145	28.4805	gi|193290718|gb|ACF17667.1|/0/putative phenylalanine ammonia-lyase [Capsicum annuum]
GS2	Gln synthetase	CA01g24340	1299	32.9874	42.6917	37.8395	18.9859	59.1354	39.0607	9.42285	8.39275	8.9078	9.20772	1.52795	5.36783	0.695166	0.340206	0.517686	gi|193290696|gb|ACF17656.1|/0/putative glutamine synthase 2 [Capsicum annuum]
NADH-GOGAT	NADH-dependent Glu synthase	CA02g10690	297			0	0.319382		0.159691		0.244718	0.122359			0			0	gi|460378389|ref|XP_004234955.1|/6.07988e-32/PREDICTED: glutamate synthase 1 [NADH], chloroplastic-like [Solanum lycopersicum]
NADH-GOGAT	NADH-dependent Glu synthase	CA03g19580	6630	26.0803	19.2421	22.6612	95.1282	35.8643	65.4962	87.2892	124.939	106.114	192.46	57.329	124.895	41.5114	45.3814	43.4464	gi|460378389|ref|XP_004234955.1|/0/PREDICTED: glutamate synthase 1 [NADH], chloroplastic-like [Solanum lycopersicum]
C4H	Cinnamate 4-hydroxylase	CA06g25930	1518	75.6694	67.8229	71.7461	130.662	45.3579	88.0099	141.835	127.647	134.741			0	22.5392	43.4261	32.9826	gi|193506912|gb|ACF19421.1|/0/candidate cinnamic acid 4-hydroxylase [Capsicum annuum]
C4H	Cinnamate 4-hydroxylase	CA06g25940	1518	39.5445	36.205	37.8748	83.1712	31.4302	57.3007	100.532	115.486	108.009	212.304	76.4353	144.37	19.1682	27.948	23.5581	gi|193506912|gb|ACF19421.1|/0/candidate cinnamic acid 4-hydroxylase [Capsicum annuum]
4CL	4-Coumaroyl-CoA ligase	CA03g30500	1629	122.717	128.54	125.629	77.3292	62.3409	69.8351	87.7893	72.4581	80.1237	126.628	17.3625	71.9952	14.536	45.0337	29.7849	gi|193290648|gb|ACF17632.1|/0/putative 4-coumarate-CoA ligase 2 [Capsicum annuum]
HCT	Hydroxycinnamoyl transferase	CA03g30250	1308	57.006	64.8961	60.9511	75.4935	44.666	60.0797	79.3748	164.2	121.787	109.732	116.211	112.971	53.5431	89.9846	71.7638	gi|193290698|gb|ACF17657.1|/0/putative hydroxycinnamoyl transferase [Capsicum annuum]
C3H	p-Coumaroyl shikimate/quinate 3-hydroxylase	CA08g09680	1491	189.086	223.332	206.209	217.324	121.144	169.234	177.891	172.368	175.13	243.716	143.714	193.715	65.1408	104.776	84.9585	gi|193290672|gb|ACF17644.1|/0/putative p-coumarate 3-hydroxylase [Capsicum annuum]
CPR	Cytochrome P450 reductase	CA04g12460	693	4.9031	3.22966	4.06638	7.11765	4.16947	5.64356	13.0882	9.75376	11.421	7.12296	3.10276	5.11286	4.05397	2.65709	3.35553	gi|193290682|gb|ACF17649.1|/5.61429e-105/putative cytochrome reductase [Capsicum annuum]
CPR	Cytochrome P450 reductase	CA04g16280	2061	158.453	169.329	163.891	306.339	195.249	250.794	290.712	256.13	273.421			0	562.678	496.784	529.731	gi|193290682|gb|ACF17649.1|/0/putative cytochrome reductase [Capsicum annuum]
CCoAOMT	Caffeoyl-CoA 3-O-methyltransferase	CA00g52190	744	44.4014	54.0375	49.2194			0			0			0	123.397	75.7335	99.5651	gi|193290676|gb|ACF17646.1|/1.23562e-140/putative caffeoyl-CoA 3-O-methyltransferase [Capsicum annuum]
CCoAOMT	Caffeoyl-CoA 3-O-methyltransferase	CA02g14450	729	15.925	26.9493	21.4371			0			0	405.622	318.21	361.916	162.134	217.932	190.033	gi|30580349|sp|Q8H9B6.1|CAMT_SOLTU/4.27235e-138/RecName: Full=Caffeoyl-CoA O-methyltransferase; AltName: Full=Trans-caffeoyl-CoA 3-O-methyltransferase; Short=CCoAMT; Short=CCoAOMT
CCoAOMT	Caffeoyl-CoA 3-O-methyltransferase	CA02g14470	729	1.42418	1.36452	1.39435	64.6689	4.35026	34.5096	55.5657	63.11	59.3379	138.159	16.9031	77.5309	32.0689	57.4889	44.7789	gi|30580349|sp|Q8H9B6.1|CAMT_SOLTU/6.82092e-136/RecName: Full=Caffeoyl-CoA O-methyltransferase; AltName: Full=Trans-caffeoyl-CoA 3-O-methyltransferase; Short=CCoAMT; Short=CCoAOMT
CCoAOMT	Caffeoyl-CoA 3-O-methyltransferase	CA02g14460	729	0.388414	0.11371	0.251062	26.0237	0.676707	13.3502	14.8578	12.6619	13.7598	35.4186	0.340331	17.8795		12.3263	6.16314	gi|30580349|sp|Q8H9B6.1|CAMT_SOLTU/3.06177e-136/RecName: Full=Caffeoyl-CoA O-methyltransferase; AltName: Full=Trans-caffeoyl-CoA 3-O-methyltransferase; Short=CCoAMT; Short=CCoAOMT
CCoAOMT	Caffeoyl-CoA 3-O-methyltransferase	CA00g18340	354			0			0	0.248756		0.124378			0		0.208064	0.104032	gi|30580349|sp|Q8H9B6.1|CAMT_SOLTU/3.33803e-43/RecName: Full=Caffeoyl-CoA O-methyltransferase; AltName: Full=Trans-caffeoyl-CoA 3-O-methyltransferase; Short=CCoAMT; Short=CCoAOMT
SAMSyn	S-Adenosylmethionine synthetase	CA09g01970	1173	2027.22	2248.69	2137.95			0	779.699	886.798	833.248			0	528.794	438.411	483.602	gi|193290730|gb|ACF17673.1|/0/putative S-adenosylmethionine synthetase [Capsicum annuum]
SAMSyn	S-Adenosylmethionine synthetase	CA10g15500	1173	284.28	329.105	306.693			0	326.263	311.916	319.09			0	94.7757	119.995	107.385	gi|193290730|gb|ACF17673.1|/0/putative S-adenosylmethionine synthetase [Capsicum annuum]
CCR	Cinnamoyl-CoA reductase	CA04g23420	966	180.562	200.543	190.553	190.302	209.453	199.877	290.888	149.576	220.232			0			0	gi|460385539|ref|XP_004238461.1|/1.08121e-143/PREDICTED: cinnamoyl-CoA reductase 1-like [Solanum lycopersicum]
CCR	Cinnamoyl-CoA reductase	CA03g32090	1005	24.5118	23.1775	23.8447	37.1875	31.6959	34.4417	81.2251	94.3048	87.7649			0	26.5565	18.1022	22.3293	gi|193290678|gb|ACF17647.1|/0/putative cinnamoyl-CoA reductase [Capsicum annuum]
CCR	Cinnamoyl-CoA reductase	CA08g13650	912	19.2495	20.6328	19.9411	6.7606	15.1458	10.9532	8.40042	19.8439	14.1222	3.74713	31.1033	17.4252	175.367	146.986	161.177	gi|460369085|ref|XP_004230394.1|/7.3393e-147/PREDICTED: cinnamoyl-CoA reductase 1-like [Solanum lycopersicum]
CCR	Cinnamoyl-CoA reductase	CA03g32100	819	19.9372	17.2065	18.5718	14.2458	18.8448	16.5453	20.859	26.3569	23.608	46.7102	3.63518	25.1727	5.14542	4.58654	4.86598	gi|193290678|gb|ACF17647.1|/1.78674e-146/putative cinnamoyl-CoA reductase [Capsicum annuum]
CCR	Cinnamoyl-CoA reductase	CA00g69270	999	10.7706	11.119	10.9448	75.6762	31.3219	53.499	83.564	45.1075	64.3358	92.0765	36.4246	64.2506	16.6724	35.6107	26.1416	gi|350538717|ref|NP_001234612.1|/3.75645e-179/cinnamoyl-CoA reductase [Solanum lycopersicum]
CCR	Cinnamoyl-CoA reductase	CA02g29680	801	3.535	4.96747	4.25124	12.7896	5.19099	8.9903	16.2707	7.44053	11.8556	10.0734	23.024	16.5487	5.13578	15.9999	10.5678	gi|460372979|ref|XP_004232300.1|/2.95308e-114/PREDICTED: cinnamoyl-CoA reductase 1-like [Solanum lycopersicum]
CCR	Cinnamoyl-CoA reductase	CA01g16660	1014	1.4893	1.22625	1.35778	1.59029	1.25102	1.42066	1.30266	1.07517	1.18891	0.468083	0.0815586	0.274821		0.145275	0.0726376	gi|193290678|gb|ACF17647.1|/6.60738e-155/putative cinnamoyl-CoA reductase [Capsicum annuum]
CAD	Cinnamyl alcohol dehydrogenase	CA08g04910	174			0	0.545152		0.272576			0	0.545558		0.272779			0	gi|460371508|ref|XP_004231578.1|/3.39732e-14/PREDICTED: probable cinnamyl alcohol dehydrogenase 6-like [Solanum lycopersicum]
CAD	Cinnamyl alcohol dehydrogenase	CA08g04950	618			0	0.153489		0.0767446			0			0			0	gi|460398553|ref|XP_004244822.1|/3.00237e-101/PREDICTED: probable cinnamyl alcohol dehydrogenase 6-like [Solanum lycopersicum]
CAD	Cinnamyl alcohol dehydrogenase	CA00g51870	1074	111.609	109.446	110.528			0	432.181	311.298	371.739	359.91	357.291	358.6	556.798	459.003	507.901	gi|193290674|gb|ACF17645.1|/0/putative cinnamyl alcohol dehydrogenase [Capsicum annuum]
CAD	Cinnamyl alcohol dehydrogenase	CA06g10220	849	108.615	135.326	121.97	64.9135	42.7494	53.8314	56.632	46.3996	51.5158	25.7164	24.0601	24.8883	3.89997	6.50658	5.20328	gi|60265616|gb|AAX15955.1|/1.61715e-137/cinnamyl alcohol dehydrogenase 1 [Nicotiana tabacum]
CAD	Cinnamyl alcohol dehydrogenase	CA02g03280	1086	49.6258	65.644	57.6349	18.0804	67.3594	42.7199	2.59476	2.54317	2.56897	1.83561	0.152303	0.993956	0.27717	0.339109	0.30814	gi|460371508|ref|XP_004231578.1|/0/PREDICTED: probable cinnamyl alcohol dehydrogenase 6-like [Solanum lycopersicum]
CAD	Cinnamyl alcohol dehydrogenase	CA12g14850	1068	39.8572	45.6386	42.7479	47.1617	42.3637	44.7627	61.922	50.2916	56.1068	69.6844	65.9745	67.8294	39.4579	30.4135	34.9357	gi|460414521|ref|XP_004252617.1|/1.73804e-177/PREDICTED: probable cinnamyl alcohol dehydrogenase 1-like [Solanum lycopersicum]
CAD	Cinnamyl alcohol dehydrogenase	CA00g84360	804	19.2526	22.8888	21.0707	26.0737	22.6149	24.3443	44.7965	31.911	38.3538	18.5368	16.3549	17.4459	1.99673	13.9247	7.96073	gi|224144875|ref|XP_002336182.1|/4.92421e-101/cinnamyl alcohol dehydrogenase-like protein [Populus trichocarpa]
CAD	Cinnamyl alcohol dehydrogenase	CA02g00320	1083	2.26593	0.688875	1.4774	18.9187	11.4529	15.1858	94.6457	207.306	150.976	130.952	60.0972	95.5247	1.11175	1.70024	1.406	gi|460374831|ref|XP_004233212.1|/0/PREDICTED: probable cinnamyl alcohol dehydrogenase 6-like [Solanum lycopersicum]
pAMT	Putative aminotransferase	CA12g10090	1407	27.3695	28.1618	27.7657	15.5734	23.7419	19.6576	27.1001	16.5819	21.841	22.4668	21.3364	21.9016	33.6592	28.1112	30.8852	gi|193290720|gb|ACF17668.1|/0/putative aminotransferase [Capsicum annuum]
pAMT	Putative aminotransferase	CA03g08530	1395	7.03656	27.3344	17.1855			0			0			0	12.4431	10.243	11.343	gi|303306207|gb|ADM13673.1|/0/putative aminotransferase [Capsicum annuum]
TD	Thr deaminase1	CA00g84990	1536	302.94	213.443	258.192			0	26.6587	18.5015	22.5801	16.501	4.09195	10.2965	1.04516	0.527474	0.786319	gi|12539611|gb|AAG59585.1|AF229927_1/1.37096e-179/threonine deaminase [Nicotiana attenuata]
ALS	Acetolactate synthase	CA04g12110	1962	292.968	357.055	325.011	472.058	529.814	500.936	365.434	500.767	433.1	563.757	501.893	532.825			0	gi|193290662|gb|ACF17639.1|/0/putative acetolactate synthase [Capsicum annuum]
AHRI	Acetohydroxyacid reductoisomerase	CA07g14810	1593	518.316	587.496	552.906	610.701	665.811	638.256	655.389	805.014	730.201	949.093	1047.28	998.186			0	gi|193290660|gb|ACF17638.1|/0/putative ketol-acid reductoisomerase [Capsicum annuum]
DHAD	Dihydroxyacid dehydratase	CA05g17070	1836	9.66466	9.48141	9.57304	9.6613	10.7861	10.2237	9.59255	7.12561	8.35908	8.84126	7.65745	8.24935	12.0228	8.02337	10.0231	gi|460389135|ref|XP_004240214.1|/0/PREDICTED: dihydroxy-acid dehydratase-like [Solanum lycopersicum]
IPMS	Isopropylmalate synthase	CA01g29060	1842	0.922325	0.990056	0.95619	0.978432	1.37735	1.17789	1.05174	0.591867	0.821805	0.463814	3.95094	2.20738	16.1234	5.35815	10.7408	gi|7387848|sp|O04973.1|LEU1A_SOLPN/0/RecName: Full=2-isopropylmalate synthase A; AltName: Full=Alpha-IPM synthase A; AltName: Full=Alpha-isopropylmalate synthase A
IPMS	Isopropylmalate synthase	CA06g08090	1809	74.6625	59.433	67.0477	45.8289	63.0333	54.4311	49.7008	44.356	47.0284	52.4749	51.9335	52.2042	41.4876	46.9858	44.2367	gi|193290704|gb|ACF17660.1|/0/putative isopropylmalate synthase [Capsicum annuum]
IPMDH	Isopropylmalate dehydrogenase	CA02g23730	789	93.1884	98.2338	95.7111	97.0204	98.1637	97.5921	100.448	82.1694	91.3088	93.6037	94.964	94.2839	87.1102	100.073	93.5916	gi|266463|sp|P29696.1|LEU3_SOLTU/1.86879e-137/RecName: Full=3-isopropylmalate dehydrogenase, chloroplastic; Short=3-IPM-DH; Short=IMDH; AltName: Full=Beta-IPM dehydrogenase; Flags: Precursor
IPMDH	Isopropylmalate dehydrogenase	CA02g23740	204	173.501	180.824	177.163	175.763	192.768	184.266	172.234	163.533	167.883	158.212	160.536	159.374	145.585	169.694	157.64	gi|460400595|ref|XP_004245819.1|/1.09816e-28/PREDICTED: 3-isopropylmalate dehydrogenase, chloroplastic-like [Solanum lycopersicum]
IPMDH	Isopropylmalate dehydrogenase	CA11g00650	1212	57.5497	60.8715	59.2106	44.8455	51.6346	48.24	38.4352	44.2564	41.3458	56.549	34.2538	45.4014	27.4019	30.8109	29.1064	gi|193290700|gb|ACF17658.1|/0/putative 3-isopropylmalate dehydrogenase large subunit [Capsicum annuum]
BCAT	Branched-chain amino acid aminotransferase	CA04g16630	222	20.4075	21.6572	21.0323	51.701	16.8249	34.263	47.2031	63.5142	55.3587	16.2488	30.547	23.3979	10.3951	21.8973	16.1462	gi|255537932|ref|XP_002510031.1|/2.40754e-20/branched-chain amino acid aminotransferase, putative [Ricinus communis]
BCAT	Branched-chain amino acid aminotransferase	CA04g16660	1137	1.4112	6.34286	3.87703			0			0			0	72.6265	102.87	87.7483	gi|14280354|gb|AAK57535.1|/0/branched-chain amino acid aminotransferase [Capsicum annuum]
BCAT	Branched-chain amino acid aminotransferase	CA12g15820	1050	0.0898901	0.552631	0.321261			0			0			0	0.0955578		0.0477789	gi|14280354|gb|AAK57535.1|/6.3321e-116/branched-chain amino acid aminotransferase [Capsicum annuum]
BCKDH E1a	a-Ketoacid decarboxylase E1a	CA06g10910	1023	9.31852	15.72	12.5193			0	637.765	752.034	694.899			0	35.8972	15.7677	25.8325	gi|193290664|gb|ACF17640.1|/0/putative branched-chain alpha-keto acid dehydrogenase E1 alpha subunit [Capsicum annuum]
BCKDH E1b	a-Ketoacid decarboxylase E1b	CA01g17970	504	86.7065	92.4341	89.5703	152.824	93.2665	123.045	132.264	134.258	133.261	145.216	164.909	155.062	116.66	135.91	126.285	gi|193290666|gb|ACF17641.1|/1.75949e-59/putative branched-chain alpha-keto acid dehydrogenase E1 beta subunit [Capsicum annuum]
BCKDH E2	Dihydrolipoamide transacylase	CA01g18360	1518	19.337	19.3858	19.3614	45.616	23.9092	34.7626	38.6928	59.4186	49.0557			0			0	gi|193290668|gb|ACF17642.1|/0/putative branched-chain alpha-keto acid dehydrogenase E2 subunit [Capsicum annuum]
BCKDH E3	Dihydrolipoamide dehydrogenase	CA12g21080	1152	158.455	164.638	161.546	174.644	127.551	151.098	147.683	131.798	139.741	151.373	218.453	184.913	89.1002	115.085	102.093	gi|193290670|gb|ACF17643.1|/0/putative branched-chain alpha-keto acid dehydrogenase E3 subunit [Capsicum annuum]
PDH E1a	Pyruvate dehydrogenase E1a	CA07g07490	1296	125.118	138.733	131.926	234.872	180.917	207.894			0			0	112.103	112.869	112.486	gi|193290722|gb|ACF17669.1|/0/putative pyruvate dehydrogenase E1 alpha subunit [Capsicum annuum]
PDH E1a	Pyruvate dehydrogenase E1b	CA05g07180	1119	113.531	137.491	125.511	298.98	150.395	224.688			0			0	55.8616	65.1635	60.5126	gi|193290724|gb|ACF17670.1|/0/putative pyruvate dehydrogenase E1 beta subunit [Capsicum annuum]
PDH E1a	Pyruvate dehydrogenase E1b	CA03g22370	1152	127.813	133.265	130.539	215.156	123.819	169.488	179.941	199.495	189.718	225.699	211.561	218.63	130.036	152.232	141.134	gi|460379226|ref|XP_004235365.1|/1.33941e-178/PREDICTED: pyruvate dehydrogenase E1 component subunit beta, mitochondrial-like [Solanum lycopersicum]
PDH E1b	Dihydrolipoamide acetyltransferase	CA04g11620	1239	58.6571	79.4825	69.0698			0			0			0	102.198	119.964	111.081	gi|193290726|gb|ACF17671.1|/1.15191e-146/putative pyruvate dehydrogenase E2 subunit [Capsicum annuum]
PDH E1b	Dihydrolipoamide dehydrogenase	CA00g80920	1761	50.2741	62.8418	56.558			0			0			0	46.4929	39.4413	42.9671	gi|193290728|gb|ACF17672.1|/0/putative pyruvate dehydrogenase E3 subunit [Capsicum annuum]
PDH E1b	Pyruvate dehydrogenase E1a	CA05g08380	1215	52.3582	51.4424	51.9003	87.83	53.8272	70.8286	90.3788	77.3472	83.863	66.7225	104.277	85.5	107.025	84.6269	95.8258	gi|460382702|ref|XP_004237076.1|/0/PREDICTED: pyruvate dehydrogenase E1 component subunit alpha, mitochondrial-like [Solanum lycopersicum]
PDH E1b	Pyruvate dehydrogenase E1b	CA08g03630	987	63.1143	77.5195	70.3169	201.053	76.6149	138.834	138.379	252.727	195.553			0	42.3911	64.9981	53.6946	gi|460398525|ref|XP_004244808.1|/2.47123e-175/PREDICTED: pyruvate dehydrogenase E1 component subunit beta-like [Solanum lycopersicum]
PDH E1b	Pyruvate dehydrogenase E1b	CA06g21080	1101	48.6925	57.5218	53.1072	43.8528	52.2316	48.0422	36.2316	31.0265	33.629	25.3484	31.1723	28.2603	34.9945	31.2413	33.1179	gi|460391698|ref|XP_004241456.1|/0/PREDICTED: pyruvate dehydrogenase E1 component subunit beta, mitochondrial-like [Solanum lycopersicum]
PDH E2	Pyruvate dehydrogenase E1a	CA09g17310	1332	2.2675	1.92923	2.09836	17.02	0.899446	8.95973	0.264443	0.873048	0.568745	1.21153	0.186262	0.698898			0	gi|460412657|ref|XP_004251714.1|/0/PREDICTED: pyruvate dehydrogenase E1 component subunit alpha-like [Solanum lycopersicum]
PDH E3	Pyruvate dehydrogenase E1b	CA11g14500	1059	0.623883	1.17415	0.899014	7.97188	4.05942	6.01565	11.7246	42.2086	26.9666	27.1605	110.345	68.7529	157.657	259.703	208.68	gi|460387267|ref|XP_004239302.1|/0/PREDICTED: pyruvate dehydrogenase E1 component subunit beta, mitochondrial-like [Solanum lycopersicum]
α-CT	a-Carboxyltransferase	CA09g06200	2274	74.8353	59.6375	67.2364	256.162	106.207	181.185			0			0	80.3921	82.6913	81.5417	gi|193290650|gb|ACF17633.1|/0/putative acetyl co-enzyme A carboxylase carboxyltransferase alpha subunit [Capsicum annuum]
BC	Biotin carboxylase	CA08g00580	1503	104.997	118.634	111.816	258.189	145.215	201.702			0			0	61.5499	55.0326	58.2913	gi|193290652|gb|ACF17634.1|/0/putative acetyl co-enzyme A carboxylase biotin carboxylase subunit [Capsicum annuum]
BCCP	Biotin carboxyl carrier protein	CA00g87420	873	99.6823	111.951	105.816	154.508	109.627	132.067	143.135	195.315	169.225	212.689	211.346	212.017	111.024	106.39	108.707	gi|193290654|gb|ACF17635.1|/3.93893e-78/putative biotin carboxyl carrier protein 2 [Capsicum annuum]
BCCP	Biotin carboxyl carrier protein	CA06g18470	789	36.7251	53.6872	45.2061	170.477	72.4393	121.458	92.4123	235.546	163.979			0	21.4914	21.0975	21.2945	gi|460391987|ref|XP_004241599.1|/2.09029e-96/PREDICTED: biotin carboxyl carrier protein of acetyl-CoA carboxylase 2, chloroplastic-like [Solanum lycopersicum]
β-CT	b-Carboxyltransferase	CA02g01350	783	0.241085		0.120542	0.121145		0.0605724	0.674786	0.185648	0.430217	0.363706	0.31686	0.340283	0.256285	0.188134	0.22221	gi|221271898|sp|Q8S8W7.2|ACCD_ATRBE/2.34133e-116/RecName: Full=Acetyl-coenzyme A carboxylase carboxyl transferase subunit beta, chloroplastic; Short=ACCase subunit beta; Short=Acetyl-CoA carboxylase carboxyltransferase subunit beta
β-CT	b-Carboxyltransferase	CA04g12500	621	0.151988		0.0759941		0.113485	0.0567425		0.117039	0.0585195	0.152862	0.133173	0.143017		0.118606	0.0593032	gi|221271898|sp|Q8S8W7.2|ACCD_ATRBE/1.41069e-98/RecName: Full=Acetyl-coenzyme A carboxylase carboxyl transferase subunit beta, chloroplastic; Short=ACCase subunit beta; Short=Acetyl-CoA carboxylase carboxyltransferase subunit beta
β-CT	b-Carboxyltransferase	CA00g79900	903		0.0917992	0.0458996		0.0780446	0.0390223	0.0975189	0.241466	0.169492	0.315373	0.366336	0.340855	0.222227		0.111114	gi|221271898|sp|Q8S8W7.2|ACCD_ATRBE/5.74494e-128/RecName: Full=Acetyl-coenzyme A carboxylase carboxyl transferase subunit beta, chloroplastic; Short=ACCase subunit beta; Short=Acetyl-CoA carboxylase carboxyltransferase subunit beta
MCAT	Malonyl-CoA:ACP transacylase	CA00g33160	927	83.3883	106.77	95.0794			0			0			0	86.1566	83.5864	84.8715	gi|193290714|gb|ACF17665.1|/5.4058e-145/putative acyl-carrier-protein S-malonyltransferase/ transferase [Capsicum annuum]
MCAT	Malonyl-CoA:ACP transacylase	CA00g33150	288	31.7893	37.4177	34.6035	169.622	49.6746	109.648	164.5	303.343	233.922			0	35.8839	31.4566	33.6703	gi|193290714|gb|ACF17665.1|/3.86403e-18/putative acyl-carrier-protein S-malonyltransferase/ transferase [Capsicum annuum]
KasI	Ketoacyl-ACP synthase I	CA02g11910	1413	119.166	118.974	119.07	93.2452	100.898	97.0718	78.0259	107.144	92.5851	127.241	128.294	127.768	68.3106	62.2388	65.2747	gi|460374614|ref|XP_004233105.1|/0/PREDICTED: 3-oxoacyl-[acyl-carrier-protein] synthase I, chloroplastic-like [Solanum lycopersicum]
KasI	Ketoacyl-ACP synthase I	CA01g00840	1290	14.2674	45.9455	30.1065			0			0			0	20.2227	11.3622	15.7925	gi|3599489|gb|AAC78479.1|/0/3-oxoacyl-[acyl-carrier-protein] synthase [Capsicum chinense]
KasI	Ketoacyl-ACP synthase I	CA06g02660	447	13.5137	14.4648	13.9893	5.72958	14.9777	10.3537	13.1991	5.52833	9.36371	8.28224	11.6558	9.969	11.6722	7.41488	9.54352	gi|460395869|ref|XP_004243502.1|/8.67216e-42/PREDICTED: 3-oxoacyl-[acyl-carrier-protein] synthase, mitochondrial-like [Solanum lycopersicum]
KasI	Ketoacyl-ACP synthase I	CA07g11150	276	9.23328	5.10583	7.16955	3.09314	15.0651	9.07914	18.8243	6.58344	12.7039	16.853	16.1805	16.5168	14.9049	12.8095	13.8572	gi|460395869|ref|XP_004243502.1|/7.15115e-12/PREDICTED: 3-oxoacyl-[acyl-carrier-protein] synthase, mitochondrial-like [Solanum lycopersicum]
KasII	Ketoacyl-ACP synthase II	CA07g05890	1230	27.9317	28.1707	28.0512	20.8992	41.7689	31.3341	21.0484	15.8953	18.4719	23.7704	15.5988	19.6846	11.7466	5.569	8.65781	gi|460396248|ref|XP_004243689.1|/0/PREDICTED: 3-oxoacyl-[acyl-carrier-protein] synthase II, chloroplastic-like [Solanum lycopersicum]
KasII	Ketoacyl-ACP synthase II	CA03g35350	1311	18.3586	23.6481	21.0033	79.7343	22.6313	51.1828	74.9615	102.785	88.8732	155.098	64.5959	109.847	48.4458	39.7768	44.1113	gi|460379626|ref|XP_004235562.1|/0/PREDICTED: 3-oxoacyl-[acyl-carrier-protein] synthase II, chloroplastic-like [Solanum lycopersicum]
KasII	Ketoacyl-ACP synthase II	CA03g12190	573	13.0129	11.7181	12.3655	10.5948	10.3313	10.463	8.91353	7.99113	8.45233	8.11768	2.0206	5.06914	1.57595	1.02834	1.30214	gi|460379626|ref|XP_004235562.1|/1.00155e-73/PREDICTED: 3-oxoacyl-[acyl-carrier-protein] synthase II, chloroplastic-like [Solanum lycopersicum]
KasII	Ketoacyl-ACP synthase II	CA09g14750	1296	1.82069	0.959429	1.39006	1.46383	0.543783	1.00381	0.679472	1.06554	0.872507	1.9044	3.76491	2.83466	2.32259	3.06894	2.69576	gi|460412637|ref|XP_004251704.1|/0/PREDICTED: 3-oxoacyl-[acyl-carrier-protein] synthase II, chloroplastic-like [Solanum lycopersicum]
KasIII	Ketoacyl-ACP synthase III	CA01g28560	1032	1.28041	2.972	2.1262			0			0			0	1.94449	0.785077	1.36478	gi|193290708|gb|ACF17662.1|/0/putative 3-oxoacyl-(acyl-carrier-protein) synthase III [Capsicum annuum]
KasIII	Ketoacyl-ACP synthase III	CA10g11450	741	0.127375	0.223737	0.175556		0.285321	0.14266	0.475355	0.588512	0.531934	0.384321	0.33482	0.35957	0.135406		0.0677029	gi|193290708|gb|ACF17662.1|/7.80366e-87/putative 3-oxoacyl-(acyl-carrier-protein) synthase III [Capsicum annuum]
KasIII	Ketoacyl-ACP synthase III	CA10g11480	513			0		0.137377	0.0686883			0	0.185043	0.322419	0.253731			0	gi|460397896|ref|XP_004244501.1|/2.72404e-47/PREDICTED: 3-oxoacyl-[acyl-carrier-protein] synthase 3 A, chloroplastic-like [Solanum lycopersicum]
KR	Ketoacyl-ACP reductase	CA08g14900	747	41.8224	39.1724	40.4974	66.6661	41.0392	53.8527	52.4585	47.4812	49.9698	42.9523	76.2793	59.6158	34.3855	26.8193	30.6024	gi|460369135|ref|XP_004230419.1|/6.86564e-123/PREDICTED: 3-oxoacyl-[acyl-carrier-protein] reductase FabG-like [Solanum lycopersicum]
KR	Ketoacyl-ACP reductase	CA10g21800	828	83.5555	88.7013	86.1284			0	128.367	107.354	117.861			0	0.484713	0.355819	0.420266	gi|460407377|ref|XP_004249129.1|/6.97376e-122/PREDICTED: 3-oxoacyl-[acyl-carrier-protein] reductase FabG-like [Solanum lycopersicum]
KR	Ketoacyl-ACP reductase	CA01g24640	924			0	0.102658		0.0513292		0.0786593	0.0393297	0.102735		0.0513675	0.977296	0.239138	0.608217	gi|460407377|ref|XP_004249129.1|/5.05572e-127/PREDICTED: 3-oxoacyl-[acyl-carrier-protein] reductase FabG-like [Solanum lycopersicum]
DH	Hydroxyacyl-ACP dehydratase	CA08g15600	657	195.665	229.884	212.775			0			0			0	119.731	117.937	118.834	gi|193290688|gb|ACF17652.1|/8.06194e-119/DH putative beta-hydroxyacyl-ACP dehydratase [Capsicum annuum]
ENRa	Enoyl-ACP reductase	CA10g20920	1179	49.634	61.8722	55.7531	226.883	97.0142	161.949	108.525	233.209	170.867			0	2.55307	7.62159	5.08733	gi|193290684|gb|ACF17650.1|/0/putative enoyl-acyl-carrier-protein reductase [Capsicum annuum]
ENRa	Enoyl-ACP reductase	CA01g27690	1197	42.9738	43.8365	43.4052	16.8792	31.3808	24.13	12.7271	9.0472	10.8871	11.8163	9.94893	10.8826	6.20287	13.4141	9.80849	gi|193290686|gb|ACF17651.1|/0/putative enoyl-acyl-carrier-protein reductase [Capsicum annuum]
ACLd	Acyl carrier protein	CA01g27220	369	163.191	175.224	169.208	141.642	143.622	142.632	144.38	116.605	130.492	152.295	122.146	137.22	52.751	68.864	60.8075	gi|460367697|ref|XP_004229707.1|/4.88388e-61/PREDICTED: acyl carrier protein 1, mitochondrial-like [Solanum lycopersicum]
ACLd	Acyl carrier protein	CA05g00980	420	140.453	155.724	148.088	102.535	122.155	112.345	113.219	108.676	110.948	129.282	103.179	116.23	56.1402	75.9343	66.0373	gi|460381803|ref|XP_004236631.1|/1.48982e-25/PREDICTED: acyl carrier protein 2, mitochondrial-like [Solanum lycopersicum]
ACLd	Acyl carrier protein	CA06g11050	366	139.256	204.519	171.887			0			0			0	48.7971	50.5117	49.6544	gi|460390907|ref|XP_004241066.1|/4.16851e-44/PREDICTED: acyl carrier protein 1, chloroplastic-like [Solanum lycopersicum]
ACLd	Acyl carrier protein	CA12g01130	402	14.0873	14.8468	14.467	9.67441	14.0247	11.8496	12.267	9.76315	11.0151	12.9875	6.78884	9.8882	5.99019	4.94695	5.46857	gi|460409670|ref|XP_004250261.1|/3.71517e-61/PREDICTED: acyl carrier protein 3, mitochondrial-like [Solanum lycopersicum]
ACLd	Acyl carrier protein	CA03g31150	354	9.06519	9.13246	9.09883	2.67956	7.76411	5.22183	0.995023	0.410628	0.702826	4.02234		2.01117	1.41717	0.208064	0.812617	gi|350536815|ref|NP_001234522.1|/7.19461e-49/acyl carrier protein [Solanum lycopersicum]
ACS	Acyl-CoA synthetase	CA01g01120	1824	74.1519	74.9415	74.5467	132.664	78.3949	105.529	160.187	248.248	204.218	217.437	140.691	179.064	72.2263	63.8824	68.0543	gi|193290710|gb|ACF17663.1|/0/putative long-chain acyl-CoA synthetase [Capsicum annuum]
ACS	Acyl-CoA synthetase 9	CA04g10340	2127	48.0576	40.7263	44.392	48.0302	44.7629	46.3966	46.4103	56.1084	51.2594	74.3083	37.2094	55.7588	19.2463	21.1579	20.2021	gi|460409939|ref|XP_004250394.1|/0/PREDICTED: long chain acyl-CoA synthetase 9, chloroplastic-like [Solanum lycopersicum]
ACS	Acyl-CoA synthetase	CA07g08100	2184	41.1852	41.7889	41.4871	82.8256	38.6898	60.7577	81.0438	114.646	97.8449	120.571	125.527	123.049	96.936	76.5886	86.7623	gi|193290712|gb|ACF17664.1|/0/putative long-chain acyl-CoA synthetase [Capsicum annuum]
ACS	Acyl-CoA synthetase	CA03g18160	1572	50.1944	85.0567	67.6255	116.941	162.916	139.928	309.553	252.72	281.136			0	1824.23	1786.12	1805.18	gi|16797908|gb|AAL29212.1|AF354454_1/0/putative acyl-CoA synthetase [Capsicum annuum]
ACS	Acyl-CoA synthetase 7	CA08g12160	1971	37.6868	40.3749	39.0308	29.4531	35.0047	32.2289	25.5556	27.6934	26.6245	24.0328	61.2176	42.6252	72.9992	87.2569	80.128	gi|460368696|ref|XP_004230201.1|/0/PREDICTED: long chain acyl-CoA synthetase 7, peroxisomal-like [Solanum lycopersicum]
ACS	Acyl-CoA synthetase 8	CA00g74260	2166	32.2023	29.5451	30.8737	31.6188	28.5671	30.093	33.2968	20.7037	27.0003	31.248	10.6144	20.9312	5.04921	5.13473	5.09197	gi|460396041|ref|XP_004243588.1|/0/PREDICTED: long chain acyl-CoA synthetase 8-like [Solanum lycopersicum]
ACS	Acyl-CoA synthetase 2	CA08g18140	2046	15.823	29.1711	22.4971	19.472	68.9587	44.2153	6.28382	13.0372	9.66049	10.9032	3.59743	7.2503	3.23664	3.49193	3.36428	gi|460370002|ref|XP_004230844.1|/0/PREDICTED: long chain acyl-CoA synthetase 2-like [Solanum lycopersicum]
ACS	Acyl-CoA synthetase 1	CA01g22440	1983	15.5166	17.0973	16.3069	2.39174	13.114	7.75285	1.55425	1.83261	1.69343	1.91482	4.29559	3.1052	1.06256	1.63429	1.34842	gi|460367024|ref|XP_004229375.1|/0/PREDICTED: long chain acyl-CoA synthetase 1-like [Solanum lycopersicum]
ACS	Acyl-CoA synthetase 4	CA08g08360	1983	0.333178	0.167211	0.250194	1.53071	0.710784	1.12075	1.2434	1.686	1.4647	0.526575	0.583866	0.555221	0.404783	1.26286	0.833822	gi|460370753|ref|XP_004231214.1|/0/PREDICTED: long chain acyl-CoA synthetase 4-like [Solanum lycopersicum]
ACS	Acyl-CoA synthetase 2	CA08g18150	762	0.619322	0.652714	0.636018	0.746901	0.924859	0.83588	0.693382	0.953822	0.823602	0.996611	0.542654	0.769632	0.263348	0.193319	0.228334	gi|460370002|ref|XP_004230844.1|/1.43784e-123/PREDICTED: long chain acyl-CoA synthetase 2-like [Solanum lycopersicum]
ACS	Acyl-CoA synthetase 4	CA01g34500	2046	0.0461313		0.0230656	0.0463619	0.0688898	0.0576258		0.0710471	0.0355236	0.139189	0.202103	0.170646		0.0719985	0.0359993	gi|460398163|ref|XP_004244632.1|/0/PREDICTED: long chain acyl-CoA synthetase 4-like [Solanum lycopersicum]
FatB	Acyl-ACP thioesterase	CA09g15720	1266	141.055	148.765	144.91	84.2918	126.197	105.244	80.6169	131.814	106.215	135.417	76.2334	105.825	182.205	122.874	152.54	gi|193290692|gb|ACF17654.1|/0/putative acyl-ACP thioesterase B [Capsicum annuum]
FatA	Acyl-ACP thioesterase	CA06g26640	1116	57.5949	62.8395	60.2172			0			0			0	112.293	135.561	123.927	gi|296245406|gb|ADH03021.1|/0/acyl-ACP thioesterase [Capsicum annuum]
AT	Acyltransferase 3	CA02g31200	2022	10.7828	11.192	10.9874	18.2957	13.4884	15.8921	21.6883	28.3608	25.0245	39.6704	19.4686	29.5695	17.07	16.1005	16.5853	gi|460371857|ref|XP_004231751.1|/0/PREDICTED: acyltransferase-like protein At3g26840, chloroplastic-like [Solanum lycopersicum]
AT	Acyltransferase 3	CA02g19260	1323	7.84755	10.401	9.12427			0			0			0	9.93498	4.84349	7.38924	gi|283766073|gb|ADB28437.1|/0/acyltransferase [Capsicum annuum]
AT	acyltransferase 1	CA11g05940	1368	4.82962	19.5118	12.1707			0			0			0	10.0482	5.06106	7.55465	gi|27085288|gb|AAN85435.1|/0/acyltransferase 1 [Capsicum chinense]
AT	acyltransferase 2	CA01g32810	444	5.95218	10.2685	8.11033	4.48645	5.07922	4.78284	5.75164	9.3307	7.54117	19.8834	3.72525	11.8043	0.903925	3.98133	2.44263	gi|27085290|gb|AAN85436.1|/8.35449e-69/acyltransferase 2 [Capsicum chinense]
AT	acyltransferase 2	CA01g32940	903	0.522617	0.917992	0.720304	0.105046	0.468267	0.286657	0.195038	1.04635	0.620695	1.68199	0.0915841	0.886786	40.1121	44.209	42.1605	gi|27085290|gb|AAN85436.1|/3.3602e-136/acyltransferase 2 [Capsicum chinense]
AT	acyltransferase 2	CA01g32950	618	0.305452	3.62161	1.96353			0			0	429.476	340.972	385.224	37.5041	23.8364	30.6703	gi|27085290|gb|AAN85436.1|/2.23177e-88/acyltransferase 2 [Capsicum chinense]
AT	acyltransferase 2	CA01g32880	1434	0.0658191	0.34684	0.206329	13.8911	1.42521	7.65816	16.2732	33.0968	24.685	55.6721	23.4722	39.5721	5.24768	3.54405	4.39586	gi|27085290|gb|AAN85436.1|/0/acyltransferase 2 [Capsicum chinense]
AT	acyltransferase 2	CA01g32860	1344	0.0702266	0.24671	0.158468	8.32816	0.943851	4.63601	8.64871	21.5232	15.0859	29.8766	15.3217	22.5992	1.71705	1.15085	1.43395	gi|27085290|gb|AAN85436.1|/0/acyltransferase 2 [Capsicum chinense]
AT	acyltransferase 2	CA01g32960	741	0.127375	1.56616	0.846768	91.9121	10.9373	51.4247	54.7847	156.054	105.419	170.254	134.151	152.203	18.1444	12.2261	15.1852	gi|27085290|gb|AAN85436.1|/8.60797e-94/acyltransferase 2 [Capsicum chinense]
AT	acyltransferase 1	CA03g34400	1347	0.0700702	0.184621	0.127345		0.104639	0.0523194			0			0			0	gi|27085288|gb|AAN85435.1|/8.06476e-149/acyltransferase 1 [Capsicum chinense]
AT	acyltransferase	CA02g19270	1299		0.319071	0.159536	30.1583	2.49562	16.327	38.5727	84.2632	61.4179	98.9464	53.9877	76.467	0.849648	0.226804	0.538226	gi|55824321|gb|AAV66308.1|/0/acyltransferase [Capsicum frutescens]
AT	acyltransferase 2	CA01g32820	900		0.0921052	0.0460526			0			0			0			0	gi|27085290|gb|AAN85436.1|/2.24116e-132/acyltransferase 2 [Capsicum chinense]
AT	acyltransferase 2	CA01g09180	660			0			0			0	0.143829	0.125304	0.134566			0	gi|27085290|gb|AAN85436.1|/1.40851e-70/acyltransferase 2 [Capsicum chinense]
AT	acyltransferase 2	CA00g98730	924			0			0		0.0786593	0.0393297	0.102735		0.0513675			0	gi|27085290|gb|AAN85436.1|/1.04445e-156/acyltransferase 2 [Capsicum chinense]
AT	acyltransferase 1	CA05g20230	360			0			0		0.201892	0.100946			0			0	gi|27085288|gb|AAN85435.1|/5.66086e-49/acyltransferase 1 [Capsicum chinense]
AT	acyltransferase 2	CA01g32920	906			0			0		0.0802221	0.0401111			0			0	gi|27085290|gb|AAN85436.1|/9.74114e-168/acyltransferase 2 [Capsicum chinense]
AT	acyltransferase 1	CA05g20240	1368			0			0	0.064371		0.0321855	0.138782	0.0604535	0.099618			0	gi|27085288|gb|AAN85435.1|/0/acyltransferase 1 [Capsicum chinense]
AT	acyltransferase 2	CA01g32970	594			0	15.0109	0.118644	7.56479	4.5957	7.58626	6.09098	4.31487	2.0884	3.20163			0	gi|27085290|gb|AAN85436.1|/4.16117e-81/acyltransferase 2 [Capsicum chinense]
AT	acyltransferase	CA02g19280	405		0.204678	0.102339			0			0			0			0	gi|226320276|gb|ACO48256.1|/1.28104e-37/acyltransferase [Petunia axillaris subsp. parodii]
AT	acyltransferase	CA02g19300	747			0	0.253966	0.094343	0.174155		0.77838	0.38919	0.127078	0.22142	0.174249			0	gi|55824321|gb|AAV66308.1|/1.0331e-94/acyltransferase [Capsicum frutescens]
AT	acyltransferase-like	CA12g22900	1341	72.9176	74.735	73.8263	142.674	106.053	124.363	224.647	131.325	177.986	170.317	100.462	135.389	68.1624	65.3608	66.7616	gi|307746706|dbj|BAJ21223.1|/0/acyltransferase-like [Solanum melongena]

## Sheet: Sheet8
	10DAP	20DAP	30DAP	40DAP	50DAP
PAL	22.2926	41.3364	97.3536	80.3389	8.48321
	10DAP	20DAP	30DAP	40DAP	50DAP
NADH-GOGAT	22.6612	65.4962	106.114	124.895	43.4464
	10DAP	20DAP	30DAP	40DAP	50DAP
C4H	37.8748	57.3007	108.009	144.37	23.5581
	10DAP	20DAP	30DAP	40DAP	50DAP
HCT	60.9511	60.0797	121.787	112.971	71.7638
	10DAP	20DAP	30DAP	40DAP	50DAP
CCoAOMT	1.39435	34.5096	59.3379	77.5309	44.7789
	10DAP	20DAP	30DAP	40DAP	50DAP
CCR	10.9448	53.499	64.3358	64.2506	26.1416
	10DAP	20DAP	30DAP	40DAP	50DAP
pAMT	27.7657	19.6576	21.841	21.9016	30.8852
	10DAP	20DAP	30DAP	40DAP	50DAP
4CL	125.629	69.8351	80.1237	71.9952	29.7849
	10DAP	20DAP	30DAP	40DAP	50DAP
C3H	206.209	169.234	175.13	193.715	84.9585
	10DAP	20DAP	30DAP	40DAP	50DAP
CAD	121.97	53.8314	51.5158	24.8883	5.20328
	10DAP	20DAP	30DAP	40DAP	50DAP
ALS	325.011	500.936	433.1	532.825	0
	10DAP	20DAP	30DAP	40DAP	50DAP
AHRI	552.906	638.256	730.201	998.186	0
	10DAP	20DAP	30DAP	40DAP	50DAP
DHAD	9.57304	10.2237	8.35908	8.24935	10.0231
	10DAP	20DAP	30DAP	40DAP	50DAP
BCKDH E3	161.546	151.098	139.741	184.913	102.093
	10DAP	20DAP	30DAP	40DAP	50DAP
BCAT	21.0323	34.263	55.3587	23.3979	16.1462
	10DAP	20DAP	30DAP	40DAP	50DAP
KasI	7.16955	9.07914	12.7039	16.5168	13.8572
	10DAP	20DAP	30DAP	40DAP	50DAP
ACLd	148.088	112.345	110.948	116.23	66.0373
	10DAP	20DAP	30DAP	40DAP	50DAP
ACS	74.5467	105.529	204.218	179.064	68.0543
	10DAP	20DAP	30DAP	40DAP	50DAP
FatB	144.91	105.244	106.215	105.825	152.54
	10DAP	20DAP	30DAP	40DAP	50DAP
AT1	0	16.327	61.4179	76.467	0.538226
	10DAP	20DAP	30DAP	40DAP	50DAP
AT2	0	7.56479	6.09098	3.20163	0
	10DAP	20DAP	30DAP	40DAP	50DAP
AT3	0.846768	51.4247	105.419	152.203	15.1852

## Sheet: title page
Discovery of putative capsaicin biosynthetic genes by RNA-Seq and digital gene expression analysis of pepper
Zi-Xin Zhang1,2,3,4, Shu-Niu Zhao2,3, Gao-Feng Liu4, Zu-Mei Huang2,3, Zhen-Mu Cao1, Shan-Han Cheng1,2,3*, Shi-Sen Lin2,3
1.Key Laboratory of Protection and Development Utilization of Tropical Crop Germplasm Resources（Hainan University）, Ministry of Education
2.Tropical Crops Genetic Resources Institute, Chinese Academy of Tropical Agricultural Sciences/Key Laboratory of Crop Gene Resources and Germplasm Enhancement in Southern China, Ministry of Agriculture, Danzhou 571737, China
3.College of Horticulture and Landscape, Hainan University, Haikou 570228, China
4.College of Horticulture, Nanjing Agricultural University, Nanjing 210095, China
*Corresponding author:
Shan-Han Cheng, Professor, 165597641@qq.com，13138939608，
College of Horticulture and Landscape, Hainan University, Haikou 570228，China
NO.58 Renmin road, Haikou 570228，Hainan Province, China

## Sheet: sheet
		GeneID	Length	10DAP-1_RPKM	20DAP-3_RPKM	30DAP-3_RPKM	40DAP-3_RPKM	50DAP-3_RPKM	Blast nr
Chorismate mutase	CM1	CA02g27850	840	73.4404	71.9461	94.9033	78.9828	25.7574	gi|193290680|gb|ACF17648.1|/3.78569e-131/putative chorismate mutase 1 [Capsicum annuum]
Prephenate aminotransferase	PAT	CA12g09590	981	58.3033	64.8356	72.3941	69.2091	35.5053	gi|350540010|ref|NP_001234609.1|/1.1138e-127/prephenate aminotransferase [Solanum lycopersicum]
Arogenate dehydratase	ADT	CA11g14180	843	26.5644	19.8087	19.333	20.9113	18.8668	gi|460411761|ref|XP_004251274.1|/1.34876e-144/PREDICTED: arogenate dehydratase/prephenate dehydratase 2, chloroplastic-like [Solanum lycopersicum]
Arogenate dehydratase	ADT	CA02g18350	912	15.0802	5.20101	1.04064	1.5479	0.807615	gi|460373809|ref|XP_004232706.1|/3.39346e-160/PREDICTED: arogenate dehydratase/prephenate dehydratase 1, chloroplastic-like [Solanum lycopersicum]
Arogenate dehydratase	ADT	CA06g23200	1278	125.851	111.064	116.744	0	184.511	gi|193290658|gb|ACF17637.1|/0/putative arogenate dehydratase [Capsicum annuum]
Phe ammonia-lyase	PAL	CA00g95510	2103	22.2926	41.3364	97.3536	80.3389	8.48321	gi|193290718|gb|ACF17667.1|/0/putative phenylalanine ammonia-lyase [Capsicum annuum]
Phe ammonia-lyase	PAL	CA05g20790	2151	13.847	27.9995	56.5535	71.2249	10.2604	gi|460388001|ref|XP_004239660.1|/0/PREDICTED: phenylalanine ammonia-lyase-like [Solanum lycopersicum]
Phe ammonia-lyase	PAL	CA09g02420	999	0.0829776	0	0.181885	0.0827832	0	gi|3513758|gb|AAC33966.1|/0/phenylalanine ammonia-lyase [Capsicum chinense]
Phe ammonia-lyase	PAL	CA10g12380	2139	159.496	142.959	220.704	0	56.7878	gi|3123241|sp|P35513.2|PAL2_TOBAC/0/RecName: Full=Phenylalanine ammonia-lyase
Phe ammonia-lyase	PAL	CA09g02410	2163	79.4914	125.338	0	0	28.4805	gi|193290718|gb|ACF17667.1|/0/putative phenylalanine ammonia-lyase [Capsicum annuum]
Gln synthetase	GS2	CA01g24340	1299	37.8395	39.0607	8.9078	5.36783	0.517686	gi|193290696|gb|ACF17656.1|/0/putative glutamine synthase 2 [Capsicum annuum]
NADH-dependent Glu synthase	NADH-GOGAT	CA02g10690	297	0	0.159691	0.122359	0	0	gi|460378389|ref|XP_004234955.1|/6.07988e-32/PREDICTED: glutamate synthase 1 [NADH], chloroplastic-like [Solanum lycopersicum]
NADH-dependent Glu synthase	NADH-GOGAT	CA03g19580	6630	22.6612	65.4962	106.114	124.895	43.4464	gi|460378389|ref|XP_004234955.1|/0/PREDICTED: glutamate synthase 1 [NADH], chloroplastic-like [Solanum lycopersicum]
Cinnamate 4-hydroxylase	C4H	CA06g25930	1518	71.7461	88.0099	134.741	0	32.9826	gi|193506912|gb|ACF19421.1|/0/candidate cinnamic acid 4-hydroxylase [Capsicum annuum]
Cinnamate 4-hydroxylase	C4H	CA06g25940	1518	37.8748	57.3007	108.009	144.37	23.5581	gi|193506912|gb|ACF19421.1|/0/candidate cinnamic acid 4-hydroxylase [Capsicum annuum]
4-Coumaroyl-CoA ligase	4CL	CA03g30500	1629	125.629	69.8351	80.1237	71.9952	29.7849	gi|193290648|gb|ACF17632.1|/0/putative 4-coumarate-CoA ligase 2 [Capsicum annuum]
Hydroxycinnamoyl transferase	HCT	CA03g30250	1308	60.9511	60.0797	121.787	112.971	71.7638	gi|193290698|gb|ACF17657.1|/0/putative hydroxycinnamoyl transferase [Capsicum annuum]
p-Coumaroyl shikimate/quinate 3-hydroxylase	C3H	CA08g09680	1491	206.209	169.234	175.13	193.715	84.9585	gi|193290672|gb|ACF17644.1|/0/putative p-coumarate 3-hydroxylase [Capsicum annuum]
Cytochrome P450 reductase	CPR	CA04g12460	693	4.06638	5.64356	11.421	5.11286	3.35553	gi|193290682|gb|ACF17649.1|/5.61429e-105/putative cytochrome reductase [Capsicum annuum]
Cytochrome P450 reductase	CPR	CA04g16280	2061	163.891	250.794	273.421	0	529.731	gi|193290682|gb|ACF17649.1|/0/putative cytochrome reductase [Capsicum annuum]
Caffeoyl-CoA 3-O-methyltransferase	CCoAOMT	CA00g52190	744	49.2194	0	0	0	99.5651	gi|193290676|gb|ACF17646.1|/1.23562e-140/putative caffeoyl-CoA 3-O-methyltransferase [Capsicum annuum]
Caffeoyl-CoA 3-O-methyltransferase	CCoAOMT	CA02g14450	729	21.4371	0	0	361.916	190.033	gi|30580349|sp|Q8H9B6.1|CAMT_SOLTU/4.27235e-138/RecName: Full=Caffeoyl-CoA O-methyltransferase; AltName: Full=Trans-caffeoyl-CoA 3-O-methyltransferase; Short=CCoAMT; Short=CCoAOMT
Caffeoyl-CoA 3-O-methyltransferase	CCoAOMT	CA02g14470	729	1.39435	34.5096	59.3379	77.5309	44.7789	gi|30580349|sp|Q8H9B6.1|CAMT_SOLTU/6.82092e-136/RecName: Full=Caffeoyl-CoA O-methyltransferase; AltName: Full=Trans-caffeoyl-CoA 3-O-methyltransferase; Short=CCoAMT; Short=CCoAOMT
Caffeoyl-CoA 3-O-methyltransferase	CCoAOMT	CA02g14460	729	0.251062	13.3502	13.7598	17.8795	6.16314	gi|30580349|sp|Q8H9B6.1|CAMT_SOLTU/3.06177e-136/RecName: Full=Caffeoyl-CoA O-methyltransferase; AltName: Full=Trans-caffeoyl-CoA 3-O-methyltransferase; Short=CCoAMT; Short=CCoAOMT
Caffeoyl-CoA 3-O-methyltransferase	CCoAOMT	CA00g18340	354	0	0	0.124378	0	0.104032	gi|30580349|sp|Q8H9B6.1|CAMT_SOLTU/3.33803e-43/RecName: Full=Caffeoyl-CoA O-methyltransferase; AltName: Full=Trans-caffeoyl-CoA 3-O-methyltransferase; Short=CCoAMT; Short=CCoAOMT
S-Adenosylmethionine synthetase	SAMSyn	CA09g01970	1173	2137.95	0	833.248	0	483.602	gi|193290730|gb|ACF17673.1|/0/putative S-adenosylmethionine synthetase [Capsicum annuum]
S-Adenosylmethionine synthetase	SAMSyn	CA10g15500	1173	306.693	0	319.09	0	107.385	gi|193290730|gb|ACF17673.1|/0/putative S-adenosylmethionine synthetase [Capsicum annuum]
Cinnamoyl-CoA reductase	CCR	CA04g23420	966	190.553	199.877	220.232	0	0	gi|460385539|ref|XP_004238461.1|/1.08121e-143/PREDICTED: cinnamoyl-CoA reductase 1-like [Solanum lycopersicum]
Cinnamoyl-CoA reductase	CCR	CA03g32090	1005	23.8447	34.4417	87.7649	0	22.3293	gi|193290678|gb|ACF17647.1|/0/putative cinnamoyl-CoA reductase [Capsicum annuum]
Cinnamoyl-CoA reductase	CCR	CA08g13650	912	19.9411	10.9532	14.1222	17.4252	161.177	gi|460369085|ref|XP_004230394.1|/7.3393e-147/PREDICTED: cinnamoyl-CoA reductase 1-like [Solanum lycopersicum]
Cinnamoyl-CoA reductase	CCR	CA03g32100	819	18.5718	16.5453	23.608	25.1727	4.86598	gi|193290678|gb|ACF17647.1|/1.78674e-146/putative cinnamoyl-CoA reductase [Capsicum annuum]
Cinnamoyl-CoA reductase	CCR	CA00g69270	999	10.9448	53.499	64.3358	64.2506	26.1416	gi|350538717|ref|NP_001234612.1|/3.75645e-179/cinnamoyl-CoA reductase [Solanum lycopersicum]
Cinnamoyl-CoA reductase	CCR	CA02g29680	801	4.25124	8.9903	11.8556	16.5487	10.5678	gi|460372979|ref|XP_004232300.1|/2.95308e-114/PREDICTED: cinnamoyl-CoA reductase 1-like [Solanum lycopersicum]
Cinnamoyl-CoA reductase	CCR	CA01g16660	1014	1.35778	1.42066	1.18891	0.274821	0.0726376	gi|193290678|gb|ACF17647.1|/6.60738e-155/putative cinnamoyl-CoA reductase [Capsicum annuum]
Cinnamyl alcohol dehydrogenase	CAD	CA08g04910	174	0	0.272576	0	0.272779	0	gi|460371508|ref|XP_004231578.1|/3.39732e-14/PREDICTED: probable cinnamyl alcohol dehydrogenase 6-like [Solanum lycopersicum]
Cinnamyl alcohol dehydrogenase	CAD	CA08g04950	618	0	0.0767446	0	0	0	gi|460398553|ref|XP_004244822.1|/3.00237e-101/PREDICTED: probable cinnamyl alcohol dehydrogenase 6-like [Solanum lycopersicum]
Cinnamyl alcohol dehydrogenase	CAD	CA00g51870	1074	110.528	0	371.739	358.6	507.901	gi|193290674|gb|ACF17645.1|/0/putative cinnamyl alcohol dehydrogenase [Capsicum annuum]
Cinnamyl alcohol dehydrogenase	CAD	CA06g10220	849	121.97	53.8314	51.5158	24.8883	5.20328	gi|60265616|gb|AAX15955.1|/1.61715e-137/cinnamyl alcohol dehydrogenase 1 [Nicotiana tabacum]
Cinnamyl alcohol dehydrogenase	CAD	CA02g03280	1086	57.6349	42.7199	2.56897	0.993956	0.30814	gi|460371508|ref|XP_004231578.1|/0/PREDICTED: probable cinnamyl alcohol dehydrogenase 6-like [Solanum lycopersicum]
Cinnamyl alcohol dehydrogenase	CAD	CA12g14850	1068	42.7479	44.7627	56.1068	67.8294	34.9357	gi|460414521|ref|XP_004252617.1|/1.73804e-177/PREDICTED: probable cinnamyl alcohol dehydrogenase 1-like [Solanum lycopersicum]
Cinnamyl alcohol dehydrogenase	CAD	CA00g84360	804	21.0707	24.3443	38.3538	17.4459	7.96073	gi|224144875|ref|XP_002336182.1|/4.92421e-101/cinnamyl alcohol dehydrogenase-like protein [Populus trichocarpa]
Cinnamyl alcohol dehydrogenase	CAD	CA02g00320	1083	1.4774	15.1858	150.976	95.5247	1.406	gi|460374831|ref|XP_004233212.1|/0/PREDICTED: probable cinnamyl alcohol dehydrogenase 6-like [Solanum lycopersicum]
Putative aminotransferase	pAMT	CA12g10090	1407	27.7657	19.6576	21.841	21.9016	30.8852	gi|193290720|gb|ACF17668.1|/0/putative aminotransferase [Capsicum annuum]
Putative aminotransferase	pAMT	CA03g08530	1395	17.1855	0	0	0	11.343	gi|303306207|gb|ADM13673.1|/0/putative aminotransferase [Capsicum annuum]
Thr deaminase1	TD	CA00g84990	1536	258.192	0	22.5801	10.2965	0.786319	gi|12539611|gb|AAG59585.1|AF229927_1/1.37096e-179/threonine deaminase [Nicotiana attenuata]
Acetolactate synthase	ALS	CA04g12110	1962	325.011	500.936	433.1	532.825	0	gi|193290662|gb|ACF17639.1|/0/putative acetolactate synthase [Capsicum annuum]
Acetohydroxyacid reductoisomerase	AHRI	CA07g14810	1593	552.906	638.256	730.201	998.186	0	gi|193290660|gb|ACF17638.1|/0/putative ketol-acid reductoisomerase [Capsicum annuum]
Dihydroxyacid dehydratase	DHAD	CA05g17070	1836	9.57304	10.2237	8.35908	8.24935	10.0231	gi|460389135|ref|XP_004240214.1|/0/PREDICTED: dihydroxy-acid dehydratase-like [Solanum lycopersicum]
Isopropylmalate synthase	IPMS	CA01g29060	1842	0.95619	1.17789	0.821805	2.20738	10.7408	gi|7387848|sp|O04973.1|LEU1A_SOLPN/0/RecName: Full=2-isopropylmalate synthase A; AltName: Full=Alpha-IPM synthase A; AltName: Full=Alpha-isopropylmalate synthase A
Isopropylmalate synthase	IPMS	CA06g08090	1809	67.0477	54.4311	47.0284	52.2042	44.2367	gi|193290704|gb|ACF17660.1|/0/putative isopropylmalate synthase [Capsicum annuum]
Isopropylmalate dehydrogenase	IPMDH	CA02g23730	789	95.7111	97.5921	91.3088	94.2839	93.5916	gi|266463|sp|P29696.1|LEU3_SOLTU/1.86879e-137/RecName: Full=3-isopropylmalate dehydrogenase, chloroplastic; Short=3-IPM-DH; Short=IMDH; AltName: Full=Beta-IPM dehydrogenase; Flags: Precursor
Isopropylmalate dehydrogenase	IPMDH	CA02g23740	204	177.163	184.266	167.883	159.374	157.64	gi|460400595|ref|XP_004245819.1|/1.09816e-28/PREDICTED: 3-isopropylmalate dehydrogenase, chloroplastic-like [Solanum lycopersicum]
Isopropylmalate dehydrogenase	IPMDH	CA11g00650	1212	59.2106	48.24	41.3458	45.4014	29.1064	gi|193290700|gb|ACF17658.1|/0/putative 3-isopropylmalate dehydrogenase large subunit [Capsicum annuum]
Branched-chain amino acid aminotransferase	BCAT	CA04g16630	222	21.0323	34.263	55.3587	23.3979	16.1462	gi|255537932|ref|XP_002510031.1|/2.40754e-20/branched-chain amino acid aminotransferase, putative [Ricinus communis]
Branched-chain amino acid aminotransferase	BCAT	CA04g16660	1137	3.87703	0	0	0	87.7483	gi|14280354|gb|AAK57535.1|/0/branched-chain amino acid aminotransferase [Capsicum annuum]
Branched-chain amino acid aminotransferase	BCAT	CA12g15820	1050	0.321261	0	0	0	0.0477789	gi|14280354|gb|AAK57535.1|/6.3321e-116/branched-chain amino acid aminotransferase [Capsicum annuum]
a-Ketoacid decarboxylase E1a	BCKDH E1a	CA06g10910	1023	12.5193	0	694.899	0	25.8325	gi|193290664|gb|ACF17640.1|/0/putative branched-chain alpha-keto acid dehydrogenase E1 alpha subunit [Capsicum annuum]
a-Ketoacid decarboxylase E1b	BCKDH E1b	CA01g17970	504	89.5703	123.045	133.261	155.062	126.285	gi|193290666|gb|ACF17641.1|/1.75949e-59/putative branched-chain alpha-keto acid dehydrogenase E1 beta subunit [Capsicum annuum]
Dihydrolipoamide transacylase	BCKDH E2	CA01g18360	1518	19.3614	34.7626	49.0557	0	0	gi|193290668|gb|ACF17642.1|/0/putative branched-chain alpha-keto acid dehydrogenase E2 subunit [Capsicum annuum]
Dihydrolipoamide dehydrogenase	BCKDH E3	CA12g21080	1152	161.546	151.098	139.741	184.913	102.093	gi|193290670|gb|ACF17643.1|/0/putative branched-chain alpha-keto acid dehydrogenase E3 subunit [Capsicum annuum]
Pyruvate dehydrogenase E1a	PDH E1a	CA07g07490	1296	131.926	207.894	0	0	112.486	gi|193290722|gb|ACF17669.1|/0/putative pyruvate dehydrogenase E1 alpha subunit [Capsicum annuum]
Pyruvate dehydrogenase E1b	PDH E1a	CA05g07180	1119	125.511	224.688	0	0	60.5126	gi|193290724|gb|ACF17670.1|/0/putative pyruvate dehydrogenase E1 beta subunit [Capsicum annuum]
Pyruvate dehydrogenase E1b	PDH E1a	CA03g22370	1152	130.539	169.488	189.718	218.63	141.134	gi|460379226|ref|XP_004235365.1|/1.33941e-178/PREDICTED: pyruvate dehydrogenase E1 component subunit beta, mitochondrial-like [Solanum lycopersicum]
Dihydrolipoamide acetyltransferase	PDH E1b	CA04g11620	1239	69.0698	0	0	0	111.081	gi|193290726|gb|ACF17671.1|/1.15191e-146/putative pyruvate dehydrogenase E2 subunit [Capsicum annuum]
Dihydrolipoamide dehydrogenase	PDH E1b	CA00g80920	1761	56.558	0	0	0	42.9671	gi|193290728|gb|ACF17672.1|/0/putative pyruvate dehydrogenase E3 subunit [Capsicum annuum]
Pyruvate dehydrogenase E1a	PDH E1b	CA05g08380	1215	51.9003	70.8286	83.863	85.5	95.8258	gi|460382702|ref|XP_004237076.1|/0/PREDICTED: pyruvate dehydrogenase E1 component subunit alpha, mitochondrial-like [Solanum lycopersicum]
Pyruvate dehydrogenase E1b	PDH E1b	CA08g03630	987	70.3169	138.834	195.553	0	53.6946	gi|460398525|ref|XP_004244808.1|/2.47123e-175/PREDICTED: pyruvate dehydrogenase E1 component subunit beta-like [Solanum lycopersicum]
Pyruvate dehydrogenase E1b	PDH E1b	CA06g21080	1101	53.1072	48.0422	33.629	28.2603	33.1179	gi|460391698|ref|XP_004241456.1|/0/PREDICTED: pyruvate dehydrogenase E1 component subunit beta, mitochondrial-like [Solanum lycopersicum]
Pyruvate dehydrogenase E1a	PDH E2	CA09g17310	1332	2.09836	8.95973	0.568745	0.698898	0	gi|460412657|ref|XP_004251714.1|/0/PREDICTED: pyruvate dehydrogenase E1 component subunit alpha-like [Solanum lycopersicum]
Pyruvate dehydrogenase E1b	PDH E3	CA11g14500	1059	0.899014	6.01565	26.9666	68.7529	208.68	gi|460387267|ref|XP_004239302.1|/0/PREDICTED: pyruvate dehydrogenase E1 component subunit beta, mitochondrial-like [Solanum lycopersicum]
a-Carboxyltransferase	α-CT	CA09g06200	2274	67.2364	181.185	0	0	81.5417	gi|193290650|gb|ACF17633.1|/0/putative acetyl co-enzyme A carboxylase carboxyltransferase alpha subunit [Capsicum annuum]
Biotin carboxylase	BC	CA08g00580	1503	111.816	201.702	0	0	58.2913	gi|193290652|gb|ACF17634.1|/0/putative acetyl co-enzyme A carboxylase biotin carboxylase subunit [Capsicum annuum]
Biotin carboxyl carrier protein	BCCP	CA00g87420	873	105.816	132.067	169.225	212.017	108.707	gi|193290654|gb|ACF17635.1|/3.93893e-78/putative biotin carboxyl carrier protein 2 [Capsicum annuum]
Biotin carboxyl carrier protein	BCCP	CA06g18470	789	45.2061	121.458	163.979	0	21.2945	gi|460391987|ref|XP_004241599.1|/2.09029e-96/PREDICTED: biotin carboxyl carrier protein of acetyl-CoA carboxylase 2, chloroplastic-like [Solanum lycopersicum]
b-Carboxyltransferase	β-CT	CA02g01350	783	0.120542	0.0605724	0.430217	0.340283	0.22221	gi|221271898|sp|Q8S8W7.2|ACCD_ATRBE/2.34133e-116/RecName: Full=Acetyl-coenzyme A carboxylase carboxyl transferase subunit beta, chloroplastic; Short=ACCase subunit beta; Short=Acetyl-CoA carboxylase carboxyltransferase subunit beta
b-Carboxyltransferase	β-CT	CA04g12500	621	0.0759941	0.0567425	0.0585195	0.143017	0.0593032	gi|221271898|sp|Q8S8W7.2|ACCD_ATRBE/1.41069e-98/RecName: Full=Acetyl-coenzyme A carboxylase carboxyl transferase subunit beta, chloroplastic; Short=ACCase subunit beta; Short=Acetyl-CoA carboxylase carboxyltransferase subunit beta
b-Carboxyltransferase	β-CT	CA00g79900	903	0.0458996	0.0390223	0.169492	0.340855	0.111114	gi|221271898|sp|Q8S8W7.2|ACCD_ATRBE/5.74494e-128/RecName: Full=Acetyl-coenzyme A carboxylase carboxyl transferase subunit beta, chloroplastic; Short=ACCase subunit beta; Short=Acetyl-CoA carboxylase carboxyltransferase subunit beta
Malonyl-CoA:ACP transacylase	MCAT	CA00g33160	927	95.0794	0	0	0	84.8715	gi|193290714|gb|ACF17665.1|/5.4058e-145/putative acyl-carrier-protein S-malonyltransferase/ transferase [Capsicum annuum]
Malonyl-CoA:ACP transacylase	MCAT	CA00g33150	288	34.6035	109.648	233.922	0	33.6703	gi|193290714|gb|ACF17665.1|/3.86403e-18/putative acyl-carrier-protein S-malonyltransferase/ transferase [Capsicum annuum]
Ketoacyl-ACP synthase I	KasI	CA02g11910	1413	119.07	97.0718	92.5851	127.768	65.2747	gi|460374614|ref|XP_004233105.1|/0/PREDICTED: 3-oxoacyl-[acyl-carrier-protein] synthase I, chloroplastic-like [Solanum lycopersicum]
Ketoacyl-ACP synthase I	KasI	CA01g00840	1290	30.1065	0	0	0	15.7925	gi|3599489|gb|AAC78479.1|/0/3-oxoacyl-[acyl-carrier-protein] synthase [Capsicum chinense]
Ketoacyl-ACP synthase I	KasI	CA06g02660	447	13.9893	10.3537	9.36371	9.969	9.54352	gi|460395869|ref|XP_004243502.1|/8.67216e-42/PREDICTED: 3-oxoacyl-[acyl-carrier-protein] synthase, mitochondrial-like [Solanum lycopersicum]
Ketoacyl-ACP synthase I	KasI	CA07g11150	276	7.16955	9.07914	12.7039	16.5168	13.8572	gi|460395869|ref|XP_004243502.1|/7.15115e-12/PREDICTED: 3-oxoacyl-[acyl-carrier-protein] synthase, mitochondrial-like [Solanum lycopersicum]
Ketoacyl-ACP synthase II	KasII	CA07g05890	1230	28.0512	31.3341	18.4719	19.6846	8.65781	gi|460396248|ref|XP_004243689.1|/0/PREDICTED: 3-oxoacyl-[acyl-carrier-protein] synthase II, chloroplastic-like [Solanum lycopersicum]
Ketoacyl-ACP synthase II	KasII	CA03g35350	1311	21.0033	51.1828	88.8732	109.847	44.1113	gi|460379626|ref|XP_004235562.1|/0/PREDICTED: 3-oxoacyl-[acyl-carrier-protein] synthase II, chloroplastic-like [Solanum lycopersicum]
Ketoacyl-ACP synthase II	KasII	CA03g12190	573	12.3655	10.463	8.45233	5.06914	1.30214	gi|460379626|ref|XP_004235562.1|/1.00155e-73/PREDICTED: 3-oxoacyl-[acyl-carrier-protein] synthase II, chloroplastic-like [Solanum lycopersicum]
Ketoacyl-ACP synthase II	KasII	CA09g14750	1296	1.39006	1.00381	0.872507	2.83466	2.69576	gi|460412637|ref|XP_004251704.1|/0/PREDICTED: 3-oxoacyl-[acyl-carrier-protein] synthase II, chloroplastic-like [Solanum lycopersicum]
Ketoacyl-ACP synthase III	KasIII	CA01g28560	1032	2.1262	0	0	0	1.36478	gi|193290708|gb|ACF17662.1|/0/putative 3-oxoacyl-(acyl-carrier-protein) synthase III [Capsicum annuum]
Ketoacyl-ACP synthase III	KasIII	CA10g11450	741	0.175556	0.14266	0.531934	0.35957	0.0677029	gi|193290708|gb|ACF17662.1|/7.80366e-87/putative 3-oxoacyl-(acyl-carrier-protein) synthase III [Capsicum annuum]
Ketoacyl-ACP synthase III	KasIII	CA10g11480	513	0	0.0686883	0	0.253731	0	gi|460397896|ref|XP_004244501.1|/2.72404e-47/PREDICTED: 3-oxoacyl-[acyl-carrier-protein] synthase 3 A, chloroplastic-like [Solanum lycopersicum]
Ketoacyl-ACP reductase	KR	CA08g14900	747	40.4974	53.8527	49.9698	59.6158	30.6024	gi|460369135|ref|XP_004230419.1|/6.86564e-123/PREDICTED: 3-oxoacyl-[acyl-carrier-protein] reductase FabG-like [Solanum lycopersicum]
Ketoacyl-ACP reductase	KR	CA10g21800	828	86.1284	0	117.861	0	0.420266	gi|460407377|ref|XP_004249129.1|/6.97376e-122/PREDICTED: 3-oxoacyl-[acyl-carrier-protein] reductase FabG-like [Solanum lycopersicum]
Ketoacyl-ACP reductase	KR	CA01g24640	924	0	0.0513292	0.0393297	0.0513675	0.608217	gi|460407377|ref|XP_004249129.1|/5.05572e-127/PREDICTED: 3-oxoacyl-[acyl-carrier-protein] reductase FabG-like [Solanum lycopersicum]
Hydroxyacyl-ACP dehydratase	DH	CA08g15600	657	212.775	0	0	0	118.834	gi|193290688|gb|ACF17652.1|/8.06194e-119/DH putative beta-hydroxyacyl-ACP dehydratase [Capsicum annuum]
Enoyl-ACP reductase	ENRa	CA10g20920	1179	55.7531	161.949	170.867	0	5.08733	gi|193290684|gb|ACF17650.1|/0/putative enoyl-acyl-carrier-protein reductase [Capsicum annuum]
Enoyl-ACP reductase	ENRa	CA01g27690	1197	43.4052	24.13	10.8871	10.8826	9.80849	gi|193290686|gb|ACF17651.1|/0/putative enoyl-acyl-carrier-protein reductase [Capsicum annuum]
Acyl carrier protein	ACLd	CA01g27220	369	169.208	142.632	130.492	137.22	60.8075	gi|460367697|ref|XP_004229707.1|/4.88388e-61/PREDICTED: acyl carrier protein 1, mitochondrial-like [Solanum lycopersicum]
Acyl carrier protein	ACLd	CA05g00980	420	148.088	112.345	110.948	116.23	66.0373	gi|460381803|ref|XP_004236631.1|/1.48982e-25/PREDICTED: acyl carrier protein 2, mitochondrial-like [Solanum lycopersicum]
Acyl carrier protein	ACLd	CA06g11050	366	171.887	0	0	0	49.6544	gi|460390907|ref|XP_004241066.1|/4.16851e-44/PREDICTED: acyl carrier protein 1, chloroplastic-like [Solanum lycopersicum]
Acyl carrier protein	ACLd	CA12g01130	402	14.467	11.8496	11.0151	9.8882	5.46857	gi|460409670|ref|XP_004250261.1|/3.71517e-61/PREDICTED: acyl carrier protein 3, mitochondrial-like [Solanum lycopersicum]
Acyl carrier protein	ACLd	CA03g31150	354	9.09883	5.22183	0.702826	2.01117	0.812617	gi|350536815|ref|NP_001234522.1|/7.19461e-49/acyl carrier protein [Solanum lycopersicum]
Acyl-CoA synthetase	ACS	CA01g01120	1824	74.5467	105.529	204.218	179.064	68.0543	gi|193290710|gb|ACF17663.1|/0/putative long-chain acyl-CoA synthetase [Capsicum annuum]
Acyl-CoA synthetase 9	ACS	CA04g10340	2127	44.392	46.3966	51.2594	55.7588	20.2021	gi|460409939|ref|XP_004250394.1|/0/PREDICTED: long chain acyl-CoA synthetase 9, chloroplastic-like [Solanum lycopersicum]
Acyl-CoA synthetase	ACS	CA07g08100	2184	41.4871	60.7577	97.8449	123.049	86.7623	gi|193290712|gb|ACF17664.1|/0/putative long-chain acyl-CoA synthetase [Capsicum annuum]
Acyl-CoA synthetase	ACS	CA03g18160	1572	67.6255	139.928	281.136	0	1805.18	gi|16797908|gb|AAL29212.1|AF354454_1/0/putative acyl-CoA synthetase [Capsicum annuum]
Acyl-CoA synthetase 7	ACS	CA08g12160	1971	39.0308	32.2289	26.6245	42.6252	80.128	gi|460368696|ref|XP_004230201.1|/0/PREDICTED: long chain acyl-CoA synthetase 7, peroxisomal-like [Solanum lycopersicum]
Acyl-CoA synthetase 8	ACS	CA00g74260	2166	30.8737	30.093	27.0003	20.9312	5.09197	gi|460396041|ref|XP_004243588.1|/0/PREDICTED: long chain acyl-CoA synthetase 8-like [Solanum lycopersicum]
Acyl-CoA synthetase 2	ACS	CA08g18140	2046	22.4971	44.2153	9.66049	7.2503	3.36428	gi|460370002|ref|XP_004230844.1|/0/PREDICTED: long chain acyl-CoA synthetase 2-like [Solanum lycopersicum]
Acyl-CoA synthetase 1	ACS	CA01g22440	1983	16.3069	7.75285	1.69343	3.1052	1.34842	gi|460367024|ref|XP_004229375.1|/0/PREDICTED: long chain acyl-CoA synthetase 1-like [Solanum lycopersicum]
Acyl-CoA synthetase 4	ACS	CA08g08360	1983	0.250194	1.12075	1.4647	0.555221	0.833822	gi|460370753|ref|XP_004231214.1|/0/PREDICTED: long chain acyl-CoA synthetase 4-like [Solanum lycopersicum]
Acyl-CoA synthetase 2	ACS	CA08g18150	762	0.636018	0.83588	0.823602	0.769632	0.228334	gi|460370002|ref|XP_004230844.1|/1.43784e-123/PREDICTED: long chain acyl-CoA synthetase 2-like [Solanum lycopersicum]
Acyl-CoA synthetase 4	ACS	CA01g34500	2046	0.0230656	0.0576258	0.0355236	0.170646	0.0359993	gi|460398163|ref|XP_004244632.1|/0/PREDICTED: long chain acyl-CoA synthetase 4-like [Solanum lycopersicum]
Acyl-ACP thioesterase	FatB	CA09g15720	1266	144.91	105.244	106.215	105.825	152.54	gi|193290692|gb|ACF17654.1|/0/putative acyl-ACP thioesterase B [Capsicum annuum]
Acyl-ACP thioesterase	FatA	CA06g26640	1116	60.2172	0	0	0	123.927	gi|296245406|gb|ADH03021.1|/0/acyl-ACP thioesterase [Capsicum annuum]
Acyltransferase 3	AT	CA02g31200	2022	10.9874	15.8921	25.0245	29.5695	16.5853	gi|460371857|ref|XP_004231751.1|/0/PREDICTED: acyltransferase-like protein At3g26840, chloroplastic-like [Solanum lycopersicum]
Acyltransferase 3	AT	CA02g19260	1323	9.12427	0	0	0	7.38924	gi|283766073|gb|ADB28437.1|/0/acyltransferase [Capsicum annuum]
acyltransferase 1	AT	CA11g05940	1368	12.1707	0	0	0	7.55465	gi|27085288|gb|AAN85435.1|/0/acyltransferase 1 [Capsicum chinense]
acyltransferase 2	AT	CA01g32810	444	8.11033	4.78284	7.54117	11.8043	2.44263	gi|27085290|gb|AAN85436.1|/8.35449e-69/acyltransferase 2 [Capsicum chinense]
acyltransferase 2	AT	CA01g32940	903	0.720304	0.286657	0.620695	0.886786	42.1605	gi|27085290|gb|AAN85436.1|/3.3602e-136/acyltransferase 2 [Capsicum chinense]
acyltransferase 2	AT	CA01g32950	618	1.96353	0	0	385.224	30.6703	gi|27085290|gb|AAN85436.1|/2.23177e-88/acyltransferase 2 [Capsicum chinense]
acyltransferase 2	AT	CA01g32880	1434	0.206329	7.65816	24.685	39.5721	4.39586	gi|27085290|gb|AAN85436.1|/0/acyltransferase 2 [Capsicum chinense]
acyltransferase 2	AT	CA01g32860	1344	0.158468	4.63601	15.0859	22.5992	1.43395	gi|27085290|gb|AAN85436.1|/0/acyltransferase 2 [Capsicum chinense]
acyltransferase 2	AT	CA01g32960	741	0.846768	51.4247	105.419	152.203	15.1852	gi|27085290|gb|AAN85436.1|/8.60797e-94/acyltransferase 2 [Capsicum chinense]
acyltransferase 1	AT	CA03g34400	1347	0.127345	0.0523194	0	0	0	gi|27085288|gb|AAN85435.1|/8.06476e-149/acyltransferase 1 [Capsicum chinense]
acyltransferase	AT	CA02g19270	1299	0.159536	16.327	61.4179	76.467	0.538226	gi|55824321|gb|AAV66308.1|/0/acyltransferase [Capsicum frutescens]
acyltransferase 2	AT	CA01g32820	900	0.0460526	0	0	0	0	gi|27085290|gb|AAN85436.1|/2.24116e-132/acyltransferase 2 [Capsicum chinense]
acyltransferase 2	AT	CA01g09180	660	0	0	0	0.134566	0	gi|27085290|gb|AAN85436.1|/1.40851e-70/acyltransferase 2 [Capsicum chinense]
acyltransferase 2	AT	CA00g98730	924	0	0	0.0393297	0.0513675	0	gi|27085290|gb|AAN85436.1|/1.04445e-156/acyltransferase 2 [Capsicum chinense]
acyltransferase 1	AT	CA05g20230	360	0	0	0.100946	0	0	gi|27085288|gb|AAN85435.1|/5.66086e-49/acyltransferase 1 [Capsicum chinense]
acyltransferase 2	AT	CA01g32920	906	0	0	0.0401111	0	0	gi|27085290|gb|AAN85436.1|/9.74114e-168/acyltransferase 2 [Capsicum chinense]
acyltransferase 1	AT	CA05g20240	1368	0	0	0.0321855	0.099618	0	gi|27085288|gb|AAN85435.1|/0/acyltransferase 1 [Capsicum chinense]
acyltransferase 2	AT	CA01g32970	594	0	7.56479	6.09098	3.20163	0	gi|27085290|gb|AAN85436.1|/4.16117e-81/acyltransferase 2 [Capsicum chinense]
acyltransferase	AT	CA02g19280	405	0.102339	0	0	0	0	gi|226320276|gb|ACO48256.1|/1.28104e-37/acyltransferase [Petunia axillaris subsp. parodii]
acyltransferase	AT	CA02g19300	747	0	0.174155	0.38919	0.174249	0	gi|55824321|gb|AAV66308.1|/1.0331e-94/acyltransferase [Capsicum frutescens]
acyltransferase-like	AT	CA12g22900	1341	73.8263	124.363	177.986	135.389	66.7616	gi|307746706|dbj|BAJ21223.1|/0/acyltransferase-like [Solanum melongena]
